# Supplementary material for: (3,5,7-Tribromo­tropolonato-κ2 O,O′)tris­(triphenyl­phosphine-κP)silver(I)
Source: Acta Crystallogr Sect E Struct Rep Online. 2009 Jan 14;65(Pt 2):m191. doi: 10.1107/S1600536809000890 (PMC2968179; doi:10.1107/S1600536809000890)
Supplement: Supplementary file 1 [file e-65-0m191-sup1.cif]

##############################################################################
###                                                                        ###
###        Electronic paper (Acta Crystallographica Section E)             ###
###                                                                        ###
##############################################################################
#                                                                            #
# This CIF contains the data in a paper accepted for publication in Acta     #
# Crystallographica Section E. It conforms to the requirements of Notes      #
# for Authors for Section E, and has been peer reviewed under the auspices   #
# of the IUCr Commission on Journals.                                        #
#                                                                            #
# Full details of the Crystallographic Information File format               #
# are given in the paper "The Crystallographic Information File (CIF):       #
# a New Standard Archive File for Crystallography" by S. R. Hall, F. H.      #
# Allen and I. D. Brown [Acta Cryst. (1991), A47, 655-685].                  #
#                                                                            #
# The current version of the core CIF dictionary is obtainable from          #
# ftp://ftp.iucr.org/pub/cif_core.dic. The current version number is 2.4.    #
#                                                                            #
# Software is freely available for graphical display of the structure(s) in  #
# this CIF.  For information consult the CIF home page http://www.iucr.org/  #
# cif/home.html                                                              #
#                                                                            #
# This file may be used for bona fide research purposes within the           #
# scientific community so long as proper attribution is given to the journal # 
# article from which it was obtained.                                        #
#                                                                            #
##############################################################################
                                             
data_I
_audit_creation_method     SHELXL-97
_chemical_name_systematic
;
(3,5,7-Tribromotropolonato-\k^2^<i>O</i>,<i>O</i>')tris(triphenylphosphine-
\k<i>P</i>)silver(I)
;
_chemical_formula_moiety     'C61 H47 Ag Br3 O2 P3'
_chemical_formula_sum     'C61 H47 Ag Br3 O2 P3'
_chemical_formula_iupac     '[Ag (C7 H2 Br3 O2) (C18 H15 P)3]'
_chemical_formula_weight     1252.50
_symmetry_cell_setting     'Monoclinic'
_symmetry_space_group_name_H-M     'P 21/n'
_symmetry_space_group_name_Hall     '-P 2yn'
loop_
    _symmetry_equiv_pos_as_xyz
    'x, y, z'
    '-x+1/2, y+1/2, -z+1/2'
    '-x, -y, -z'
    'x-1/2, -y-1/2, z-1/2'
_cell_length_a     13.2570(10)
_cell_length_b     27.1550(17)
_cell_length_c     14.6880(10)
_cell_angle_alpha     90.00
_cell_angle_beta     93.121(2)
_cell_angle_gamma     90.00
_cell_volume     5279.7(6)
_cell_formula_units_Z     4
_cell_measurement_reflns_used     5934
_cell_measurement_theta_min     3.10
_cell_measurement_theta_max     22.66
_cell_measurement_temperature     100(2)
_exptl_crystal_description     'cuboid'
_exptl_crystal_colour     'yellow'
_exptl_crystal_size_max     0.29
_exptl_crystal_size_mid     0.15
_exptl_crystal_size_min     0.09
_exptl_crystal_density_diffrn     1.576
_exptl_crystal_density_meas     ?
_exptl_crystal_density_method     'not measured'
_exptl_crystal_F_000     2504
_exptl_absorpt_coefficient_mu     2.787
_exptl_absorpt_correction_type     'multi-scan'
_exptl_absorpt_process_details     '(SADABS; Bruker,1998)'
_exptl_absorpt_correction_T_min     0.4987
_exptl_absorpt_correction_T_max     0.7875
_exptl_special_details
;
;
_diffrn_ambient_temperature     100(2)
_diffrn_radiation_type     MoK\a
_diffrn_radiation_wavelength     0.71073
_diffrn_radiation_source     'fine-focus sealed tube'
_diffrn_radiation_monochromator     graphite
_diffrn_measurement_device_type     'Bruker 4K CCD area-detector'
_diffrn_measurement_method     '\f and \w'
_diffrn_detector_area_resol_mean     '512 x 512'
_diffrn_reflns_number     74600
_diffrn_reflns_av_R_equivalents     0.1068
_diffrn_reflns_av_sigmaI/netI     0.0808
_diffrn_reflns_theta_min     1.58
_diffrn_reflns_theta_max     27.00
_diffrn_reflns_theta_full     27.00
_diffrn_measured_fraction_theta_max     0.999
_diffrn_measured_fraction_theta_full     0.999
_diffrn_reflns_limit_h_min     -16
_diffrn_reflns_limit_h_max     16
_diffrn_reflns_limit_k_min     -34
_diffrn_reflns_limit_k_max     34
_diffrn_reflns_limit_l_min     -18
_diffrn_reflns_limit_l_max     18
_diffrn_standards_number     0
_diffrn_standards_interval_count     'First 80 frames repeated after collection'
_diffrn_standards_interval_time     0
_diffrn_standards_decay_%     0
_refine_special_details
;
Refinement of <i>F</i>^2^ against ALL reflections. The weighted <i>R</i>-factor
<i>wR</i> and goodness of fit <i>S</i> are based on <i>F</i>^2^, conventional
<i>R</i>-factors <i>R</i> are based on <i>F</i>, with <i>F</i> set to zero for
negative <i>F</i>^2^. The threshold expression of <i>F</i>^2^ >
\s(<i>F</i>^2^) is used only for calculating <i>R</i>-factors(gt) <i>etc</i>.
and is not relevant to the choice of reflections for refinement.
<i>R</i>-factors based on <i>F</i>^2^ are statistically about twice as large
as those based on <i>F</i>, and <i>R</i>- factors based on ALL data will be
even larger.
;
_reflns_number_total     11519
_reflns_number_gt     7888
_reflns_threshold_expression     I>2\s(I)
_refine_ls_structure_factor_coef     Fsqd
_refine_ls_matrix_type     full
_refine_ls_R_factor_all     0.0879
_refine_ls_R_factor_gt     0.0456
_refine_ls_wR_factor_gt     0.1153
_refine_ls_wR_factor_ref     0.1647
_refine_ls_goodness_of_fit_ref     1.073
_refine_ls_restrained_S_all     1.073
_refine_ls_number_reflns     11519
_refine_ls_number_parameters     631
_refine_ls_number_restraints     0
_refine_ls_hydrogen_treatment     constr
_refine_ls_weighting_scheme     calc
_refine_ls_weighting_details
           'calc w=1/[\s^2^(Fo^2^)+(0.087P)^2^+1.428P] where P=(Fo^2^+2Fc^2^)/3'
_atom_sites_solution_hydrogens     'riding model'
_atom_sites_solution_primary     direct
_atom_sites_solution_secondary     difmap
_refine_ls_shift/su_max     0.002
_refine_ls_shift/su_mean     0.000
_refine_diff_density_max     0.715
_refine_diff_density_min     -1.184
_refine_ls_extinction_method     none
_refine_ls_extinction_coef     ?
loop_
    _atom_type_symbol
    _atom_type_description
    _atom_type_scat_dispersion_real
    _atom_type_scat_dispersion_imag
    _atom_type_scat_source
    'C' 'C' 0.0033 0.0016
                         'International Tables Vol C Tables 4.2.6.8 and 6.1.1.4'
    'H' 'H' 0.0000 0.0000
                         'International Tables Vol C Tables 4.2.6.8 and 6.1.1.4'
    'O' 'O' 0.0106 0.0060
                         'International Tables Vol C Tables 4.2.6.8 and 6.1.1.4'
    'P' 'P' 0.1023 0.0942
                         'International Tables Vol C Tables 4.2.6.8 and 6.1.1.4'
    'Br' 'Br' -0.2901 2.4595
                         'International Tables Vol C Tables 4.2.6.8 and 6.1.1.4'
    'Ag' 'Ag' -0.8971 1.1015
                         'International Tables Vol C Tables 4.2.6.8 and 6.1.1.4'
_computing_data_collection     'APEX2 (Bruker, 2005)'
_computing_cell_refinement     'SAINT-Plus (Bruker, 2004)'
_computing_data_reduction     'SAINT-Plus (Bruker, 2004)'
_computing_structure_solution     'SHELXS97 (Sheldrick, 2008)'
_computing_structure_refinement     'SHELXL97 (Sheldrick, 2008)'
_computing_molecular_graphics     'DIAMOND (Brandenburg & Putz, 2006)'
_computing_publication_material     'SHELXL97 (Sheldrick, 2008)'
loop_
    _atom_site_type_symbol
    _atom_site_label
    _atom_site_fract_x
    _atom_site_fract_y
    _atom_site_fract_z
    _atom_site_U_iso_or_equiv
    _atom_site_adp_type
    _atom_site_calc_flag
    _atom_site_refinement_flags
    _atom_site_occupancy
    _atom_site_disorder_assembly
    _atom_site_disorder_group
    Ag Ag 0.18844(3) 0.125664(14) 0.68777(3) 0.01393(12) Uani d . 1 . .
    Br Br7 0.20169(5) -0.04255(2) 0.89448(5) 0.03177(18) Uani d . 1 . .
    Br Br5 0.51227(5) -0.13951(2) 0.75005(5) 0.03368(18) Uani d . 1 . .
    Br Br3 0.53351(5) 0.04342(2) 0.59589(5) 0.0392(2) Uani d . 1 . .
    P P2 0.00007(10) 0.11235(5) 0.67588(9) 0.0134(3) Uani d . 1 . .
    P P1 0.27008(10) 0.16932(5) 0.55760(10) 0.0149(3) Uani d . 1 . .
    P P3 0.25150(10) 0.15700(5) 0.84172(10) 0.0154(3) Uani d . 1 . .
    C C1 0.2851(4) 0.0111(2) 0.7538(4) 0.0188(12) Uani d . 1 . .
    O O1 0.2149(3) 0.04018(13) 0.7698(3) 0.0217(9) Uani d . 1 . .
    O O2 0.3253(3) 0.06463(14) 0.6370(3) 0.0269(10) Uani d . 1 . .
    C C331 0.1569(4) 0.15493(19) 0.9278(3) 0.0162(12) Uani d . 1 . .
    C C335 0.0551(4) 0.1884(2) 1.0431(4) 0.0257(14) Uani d . 1 . .
    H H335 0.0375 0.2154 1.0802 0.031 Uiso calc R 1 . .
    C C221 -0.0631(4) 0.1724(2) 0.6815(4) 0.0170(12) Uani d . 1 . .
    C C121 0.2327(4) 0.23395(19) 0.5429(4) 0.0151(11) Uani d . 1 . .
    C C111 0.2443(4) 0.1441(2) 0.4426(4) 0.0171(12) Uani d . 1 . .
    C C211 -0.0487(4) 0.08484(19) 0.5679(4) 0.0154(11) Uani d . 1 . .
    C C132 0.4522(4) 0.1880(2) 0.6530(4) 0.0265(14) Uani d . 1 . .
    H H132 0.4103 0.1970 0.7007 0.032 Uiso calc R 1 . .
    C C234 -0.1611(4) 0.0118(2) 0.8766(4) 0.0235(13) Uani d . 1 . .
    H H234 -0.1935 -0.0100 0.9163 0.028 Uiso calc R 1 . .
    C C333 0.0318(5) 0.1043(2) 0.9974(4) 0.0257(14) Uani d . 1 . .
    H H333 -0.0021 0.0736 1.0021 0.031 Uiso calc R 1 . .
    C C223 -0.1490(4) 0.2413(2) 0.6089(4) 0.0241(14) Uani d . 1 . .
    H H223 -0.1775 0.2568 0.5555 0.029 Uiso calc R 1 . .
    C C116 0.1990(4) 0.1717(2) 0.3717(4) 0.0209(13) Uani d . 1 . .
    H H116 0.1844 0.2056 0.3809 0.025 Uiso calc R 1 . .
    C C2 0.3516(4) 0.0270(2) 0.6797(4) 0.0189(12) Uani d . 1 . .
    C C225 -0.1072(5) 0.2430(2) 0.7696(4) 0.0274(14) Uani d . 1 . .
    H H225 -0.1086 0.2595 0.8266 0.033 Uiso calc R 1 . .
    C C332 0.1061(4) 0.1095(2) 0.9360(4) 0.0191(12) Uani d . 1 . .
    H H332 0.1233 0.0825 0.8989 0.023 Uiso calc R 1 . .
    C C122 0.2955(4) 0.2692(2) 0.5055(4) 0.0206(12) Uani d . 1 . .
    H H122 0.3623 0.2605 0.4915 0.025 Uiso calc R 1 . .
    C C224 -0.1507(4) 0.2647(2) 0.6918(4) 0.0258(14) Uani d . 1 . .
    H H224 -0.1821 0.2961 0.6957 0.031 Uiso calc R 1 . .
    C C321 0.2960(4) 0.2205(2) 0.8439(4) 0.0183(12) Uani d . 1 . .
    C C113 0.2411(5) 0.0736(2) 0.3436(4) 0.0275(15) Uani d . 1 . .
    H H113 0.2565 0.0399 0.3336 0.033 Uiso calc R 1 . .
    C C212 0.0186(4) 0.07450(19) 0.5013(4) 0.0200(12) Uani d . 1 . .
    H H212 0.0882 0.0821 0.5116 0.024 Uiso calc R 1 . .
    C C311 0.3563(4) 0.12088(19) 0.8937(4) 0.0199(12) Uani d . 1 . .
    C C4 0.4843(5) -0.0432(2) 0.6857(4) 0.0259(14) Uani d . 1 . .
    H H4 0.5454 -0.0522 0.6593 0.031 Uiso calc R 1 . .
    C C322 0.3932(4) 0.2336(2) 0.8765(4) 0.0229(13) Uani d . 1 . .
    H H322 0.4371 0.2096 0.9041 0.027 Uiso calc R 1 . .
    C C131 0.4080(4) 0.1730(2) 0.5686(4) 0.0201(13) Uani d . 1 . .
    C C222 -0.1059(4) 0.1953(2) 0.6030(4) 0.0190(12) Uani d . 1 . .
    H H222 -0.1051 0.1791 0.5457 0.023 Uiso calc R 1 . .
    C C336 0.1288(4) 0.1942(2) 0.9810(4) 0.0202(12) Uani d . 1 . .
    H H336 0.1604 0.2253 0.9747 0.024 Uiso calc R 1 . .
    C C5 0.4426(4) -0.0778(2) 0.7413(4) 0.0210(13) Uani d . 1 . .
    C C334 0.0063(4) 0.1432(2) 1.0518(4) 0.0256(14) Uani d . 1 . .
    H H334 -0.0440 0.1393 1.0948 0.031 Uiso calc R 1 . .
    C C124 0.1642(4) 0.3295(2) 0.5106(4) 0.0228(13) Uani d . 1 . .
    H H124 0.1404 0.3621 0.4990 0.027 Uiso calc R 1 . .
    C C236 -0.0213(4) 0.0302(2) 0.7841(4) 0.0175(12) Uani d . 1 . .
    H H236 0.0419 0.0213 0.7614 0.021 Uiso calc R 1 . .
    C C215 -0.1836(5) 0.0513(2) 0.4706(5) 0.0342(16) Uani d . 1 . .
    H H215 -0.2529 0.0433 0.4593 0.041 Uiso calc R 1 . .
    C C325 0.2657(5) 0.3049(2) 0.7960(5) 0.0361(17) Uani d . 1 . .
    H H325 0.2221 0.3292 0.7691 0.043 Uiso calc R 1 . .
    C C6 0.3602(4) -0.0740(2) 0.7951(4) 0.0186(12) Uani d . 1 . .
    H H6 0.3456 -0.1022 0.8303 0.022 Uiso calc R 1 . .
    C C112 0.2642(4) 0.0942(2) 0.4274(4) 0.0222(13) Uani d . 1 . .
    H H112 0.2938 0.0745 0.4753 0.027 Uiso calc R 1 . .
    C C123 0.2613(4) 0.3164(2) 0.4890(4) 0.0232(13) Uani d . 1 . .
    H H123 0.3040 0.3400 0.4629 0.028 Uiso calc R 1 . .
    C C213 -0.0155(5) 0.0532(2) 0.4202(4) 0.0266(14) Uani d . 1 . .
    H H213 0.0303 0.0467 0.3742 0.032 Uiso calc R 1 . .
    C C231 -0.0663(4) 0.07515(19) 0.7595(4) 0.0167(12) Uani d . 1 . .
    C C313 0.5055(5) 0.0732(2) 0.8722(5) 0.0304(15) Uani d . 1 . .
    H H313 0.5552 0.0615 0.8331 0.037 Uiso calc R 1 . .
    C C126 0.1365(4) 0.2476(2) 0.5652(4) 0.0191(12) Uani d . 1 . .
    H H126 0.0938 0.2241 0.5918 0.023 Uiso calc R 1 . .
    C C312 0.4283(4) 0.1029(2) 0.8365(4) 0.0234(13) Uani d . 1 . .
    H H312 0.4244 0.1110 0.7735 0.028 Uiso calc R 1 . .
    C C115 0.1753(4) 0.1501(2) 0.2878(4) 0.0253(14) Uani d . 1 . .
    H H115 0.1445 0.1692 0.2397 0.030 Uiso calc R 1 . .
    C C326 0.2324(5) 0.2562(2) 0.8032(4) 0.0254(14) Uani d . 1 . .
    H H326 0.1664 0.2474 0.7803 0.031 Uiso calc R 1 . .
    C C7 0.2968(4) -0.0340(2) 0.8035(4) 0.0195(12) Uani d . 1 . .
    C C315 0.4415(5) 0.0779(2) 1.0187(5) 0.0332(16) Uani d . 1 . .
    H H315 0.4463 0.0692 1.0814 0.040 Uiso calc R 1 . .
    C C235 -0.0696(4) -0.0012(2) 0.8416(4) 0.0222(13) Uani d . 1 . .
    H H235 -0.0398 -0.0321 0.8574 0.027 Uiso calc R 1 . .
    C C233 -0.2047(5) 0.0565(2) 0.8533(4) 0.0260(14) Uani d . 1 . .
    H H233 -0.2667 0.0658 0.8780 0.031 Uiso calc R 1 . .
    C C133 0.5555(5) 0.1899(2) 0.6675(5) 0.0356(17) Uani d . 1 . .
    H H133 0.5845 0.1999 0.7252 0.043 Uiso calc R 1 . .
    C C125 0.1017(4) 0.2951(2) 0.5492(4) 0.0229(13) Uani d . 1 . .
    H H125 0.0355 0.3041 0.5646 0.027 Uiso calc R 1 . .
    C C216 -0.1505(4) 0.0728(2) 0.5525(4) 0.0291(15) Uani d . 1 . .
    H H216 -0.1970 0.0794 0.5979 0.035 Uiso calc R 1 . .
    C C226 -0.0618(4) 0.19746(19) 0.7645(4) 0.0217(13) Uani d . 1 . .
    H H226 -0.0296 0.1831 0.8175 0.026 Uiso calc R 1 . .
    C C324 0.3626(5) 0.3176(2) 0.8282(5) 0.0355(16) Uani d . 1 . .
    H H324 0.3855 0.3505 0.8230 0.043 Uiso calc R 1 . .
    C C114 0.1960(5) 0.1010(2) 0.2735(4) 0.0302(15) Uani d . 1 . .
    H H114 0.1794 0.0862 0.2160 0.036 Uiso calc R 1 . .
    C C214 -0.1154(5) 0.0415(2) 0.4064(4) 0.0317(16) Uani d . 1 . .
    H H214 -0.1381 0.0262 0.3508 0.038 Uiso calc R 1 . .
    C C135 0.5754(5) 0.1639(2) 0.5133(6) 0.0391(18) Uani d . 1 . .
    H H135 0.6182 0.1560 0.4655 0.047 Uiso calc R 1 . .
    C C316 0.3634(5) 0.1084(2) 0.9857(4) 0.0270(14) Uani d . 1 . .
    H H316 0.3153 0.1207 1.0257 0.032 Uiso calc R 1 . .
    C C134 0.6166(5) 0.1774(2) 0.5989(6) 0.0412(19) Uani d . 1 . .
    H H134 0.6878 0.1779 0.6098 0.049 Uiso calc R 1 . .
    C C3 0.4466(4) 0.0034(2) 0.6641(4) 0.0224(13) Uani d . 1 . .
    C C136 0.4705(5) 0.1620(2) 0.4984(5) 0.0286(15) Uani d . 1 . .
    H H136 0.4418 0.1531 0.4400 0.034 Uiso calc R 1 . .
    C C314 0.5119(5) 0.0602(2) 0.9614(5) 0.0360(17) Uani d . 1 . .
    H H314 0.5646 0.0392 0.9843 0.043 Uiso calc R 1 . .
    C C323 0.4253(5) 0.2824(2) 0.8678(4) 0.0298(15) Uani d . 1 . .
    H H323 0.4915 0.2913 0.8897 0.036 Uiso calc R 1 . .
    C C232 -0.1584(4) 0.0880(2) 0.7941(4) 0.0223(13) Uani d . 1 . .
    H H232 -0.1895 0.1184 0.7772 0.027 Uiso calc R 1 . .
loop_
    _atom_site_aniso_label
    _atom_site_aniso_U_11
    _atom_site_aniso_U_22
    _atom_site_aniso_U_33
    _atom_site_aniso_U_12
    _atom_site_aniso_U_13
    _atom_site_aniso_U_23
    Ag 0.0115(2) 0.0155(2) 0.0148(2) -0.00044(15) 0.00092(15) 0.00050(17)
    Br7 0.0295(4) 0.0335(4) 0.0341(4) 0.0099(3) 0.0177(3) 0.0095(3)
    Br5 0.0424(4) 0.0241(3) 0.0364(4) 0.0178(3) 0.0186(3) 0.0099(3)
    Br3 0.0361(4) 0.0277(4) 0.0563(5) 0.0034(3) 0.0237(3) 0.0152(3)
    P2 0.0098(6) 0.0158(7) 0.0146(7) -0.0010(5) 0.0009(5) -0.0021(6)
    P1 0.0127(7) 0.0154(7) 0.0168(7) -0.0009(5) 0.0032(6) 0.0014(6)
    P3 0.0143(7) 0.0156(7) 0.0159(7) -0.0021(6) -0.0027(6) 0.0009(6)
    C1 0.013(3) 0.016(3) 0.027(3) -0.003(2) -0.004(2) -0.002(2)
    O1 0.014(2) 0.017(2) 0.035(2) 0.0029(16) 0.0026(17) -0.0031(18)
    O2 0.031(2) 0.019(2) 0.031(2) 0.0087(18) 0.0027(19) 0.0093(19)
    C331 0.021(3) 0.017(3) 0.010(3) 0.002(2) -0.006(2) 0.004(2)
    C335 0.022(3) 0.024(3) 0.030(3) 0.004(3) -0.005(3) -0.005(3)
    C221 0.008(3) 0.019(3) 0.025(3) -0.006(2) 0.003(2) 0.002(2)
    C121 0.014(3) 0.017(3) 0.013(3) 0.000(2) -0.002(2) 0.008(2)
    C111 0.017(3) 0.019(3) 0.016(3) -0.003(2) 0.006(2) -0.002(2)
    C211 0.013(3) 0.017(3) 0.016(3) -0.001(2) 0.000(2) -0.003(2)
    C132 0.019(3) 0.026(3) 0.034(4) -0.002(3) -0.003(3) 0.008(3)
    C234 0.028(3) 0.022(3) 0.021(3) -0.014(3) 0.007(3) -0.002(3)
    C333 0.030(3) 0.023(3) 0.023(3) -0.005(3) -0.005(3) 0.004(3)
    C223 0.013(3) 0.020(3) 0.039(4) 0.001(2) -0.005(3) 0.004(3)
    C116 0.023(3) 0.016(3) 0.024(3) -0.007(2) 0.006(2) -0.002(2)
    C2 0.022(3) 0.017(3) 0.018(3) 0.002(2) 0.001(2) -0.008(2)
    C225 0.039(4) 0.017(3) 0.028(4) -0.006(3) 0.009(3) -0.003(3)
    C332 0.026(3) 0.015(3) 0.016(3) 0.000(2) -0.005(2) -0.001(2)
    C122 0.015(3) 0.023(3) 0.024(3) 0.002(2) 0.000(2) -0.001(3)
    C224 0.019(3) 0.019(3) 0.040(4) -0.006(2) 0.007(3) 0.000(3)
    C321 0.022(3) 0.017(3) 0.016(3) -0.003(2) -0.002(2) 0.001(2)
    C113 0.026(3) 0.021(3) 0.037(4) -0.006(3) 0.016(3) -0.014(3)
    C212 0.021(3) 0.016(3) 0.024(3) -0.003(2) 0.005(2) -0.002(2)
    C311 0.017(3) 0.013(3) 0.029(3) -0.006(2) -0.010(2) 0.003(2)
    C4 0.025(3) 0.021(3) 0.032(4) 0.007(2) 0.009(3) 0.002(3)
    C322 0.026(3) 0.019(3) 0.023(3) -0.005(2) -0.004(3) 0.002(3)
    C131 0.011(3) 0.015(3) 0.034(3) 0.000(2) 0.004(2) 0.009(3)
    C222 0.012(3) 0.022(3) 0.023(3) -0.005(2) 0.000(2) -0.002(3)
    C336 0.020(3) 0.020(3) 0.020(3) -0.002(2) -0.001(2) -0.001(2)
    C5 0.028(3) 0.016(3) 0.019(3) 0.007(2) 0.002(2) 0.004(2)
    C334 0.018(3) 0.040(4) 0.019(3) 0.006(3) 0.002(2) 0.004(3)
    C124 0.031(3) 0.015(3) 0.022(3) 0.006(2) -0.004(3) -0.001(2)
    C236 0.013(3) 0.021(3) 0.018(3) 0.000(2) -0.002(2) -0.002(2)
    C215 0.016(3) 0.044(4) 0.041(4) -0.007(3) -0.009(3) -0.016(3)
    C325 0.040(4) 0.020(3) 0.046(4) 0.002(3) -0.013(3) 0.007(3)
    C6 0.020(3) 0.019(3) 0.018(3) -0.003(2) 0.004(2) 0.002(2)
    C112 0.026(3) 0.014(3) 0.027(3) -0.002(2) 0.012(3) 0.004(3)
    C123 0.021(3) 0.020(3) 0.029(3) -0.002(2) 0.002(3) 0.010(3)
    C213 0.025(3) 0.035(4) 0.021(3) -0.006(3) 0.005(3) -0.010(3)
    C231 0.016(3) 0.019(3) 0.016(3) -0.002(2) 0.003(2) 0.002(2)
    C313 0.021(3) 0.021(3) 0.048(4) 0.000(3) -0.010(3) -0.007(3)
    C126 0.015(3) 0.020(3) 0.022(3) -0.004(2) 0.002(2) 0.000(2)
    C312 0.018(3) 0.022(3) 0.029(3) -0.001(2) -0.008(3) -0.004(3)
    C115 0.027(3) 0.029(3) 0.020(3) -0.007(3) 0.001(3) 0.001(3)
    C326 0.027(3) 0.021(3) 0.027(3) 0.001(3) -0.008(3) 0.001(3)
    C7 0.016(3) 0.020(3) 0.022(3) 0.001(2) 0.005(2) -0.001(2)
    C315 0.032(4) 0.032(4) 0.034(4) -0.010(3) -0.016(3) 0.020(3)
    C235 0.025(3) 0.017(3) 0.024(3) -0.001(2) 0.000(3) 0.001(2)
    C233 0.021(3) 0.024(3) 0.034(4) -0.006(3) 0.013(3) -0.001(3)
    C133 0.026(4) 0.035(4) 0.045(4) -0.007(3) -0.007(3) 0.012(3)
    C125 0.018(3) 0.026(3) 0.025(3) 0.001(2) 0.000(2) -0.004(3)
    C216 0.012(3) 0.042(4) 0.034(4) -0.003(3) 0.004(3) -0.016(3)
    C226 0.031(3) 0.013(3) 0.021(3) -0.005(2) 0.003(3) -0.002(2)
    C324 0.051(5) 0.017(3) 0.039(4) -0.005(3) 0.007(3) 0.003(3)
    C114 0.032(4) 0.036(4) 0.024(3) -0.015(3) 0.011(3) -0.013(3)
    C214 0.030(4) 0.044(4) 0.020(3) 0.002(3) -0.004(3) -0.020(3)
    C135 0.022(3) 0.024(3) 0.074(6) 0.004(3) 0.021(4) 0.014(4)
    C316 0.022(3) 0.025(3) 0.034(4) -0.005(3) -0.006(3) 0.002(3)
    C134 0.016(3) 0.022(3) 0.085(6) -0.001(3) -0.003(4) 0.021(4)
    C3 0.023(3) 0.024(3) 0.021(3) -0.001(2) 0.008(3) -0.002(3)
    C136 0.022(3) 0.025(3) 0.040(4) 0.003(3) 0.015(3) 0.006(3)
    C314 0.029(4) 0.019(3) 0.059(5) -0.002(3) -0.014(3) 0.008(3)
    C323 0.031(4) 0.030(3) 0.028(4) -0.017(3) -0.004(3) -0.003(3)
    C232 0.017(3) 0.022(3) 0.029(3) 0.001(2) 0.006(2) 0.001(3)
_geom_special_details
;
All e.s.d.'s (except the e.s.d. in the dihedral angle between two l.s. planes)
are estimated using the full covariance matrix. The cell e.s.d.'s are taken
into account individually in the estimation of e.s.d.'s in distances, angles
and torsion angles; correlations between e.s.d.'s in cell parameters are only
used when they are defined by crystal symmetry. An approximate (isotropic)
treatment of cell e.s.d.'s is used for estimating e.s.d.'s involving l.s.
planes.
;
loop_
    _geom_bond_atom_site_label_1
    _geom_bond_atom_site_label_2
    _geom_bond_site_symmetry_2
    _geom_bond_distance
    _geom_bond_publ_flag
    Ag O1 . 2.630(4) Y
    Ag O2 . 2.597(4) Y
    Ag P1 . 2.5412(14) Y
    Ag P2 . 2.5198(14) Y
    Ag P3 . 2.5160(14) Y
    Br7 C7 . 1.901(6) ?
    Br5 C5 . 1.915(5) ?
    Br3 C3 . 1.906(6) ?
    P2 C221 . 1.838(6) ?
    P2 C211 . 1.838(5) ?
    P2 C231 . 1.849(5) ?
    P1 C131 . 1.830(5) ?
    P1 C121 . 1.833(5) ?
    P1 C111 . 1.837(6) ?
    P3 C321 . 1.823(6) ?
    P3 C331 . 1.829(6) ?
    P3 C311 . 1.833(6) ?
    C1 O1 . 1.252(6) ?
    C1 C7 . 1.429(8) ?
    C1 C2 . 1.502(8) ?
    O2 C2 . 1.238(7) ?
    C331 C336 . 1.385(8) ?
    C331 C332 . 1.413(7) ?
    C335 C336 . 1.380(8) ?
    C335 C334 . 1.398(8) ?
    C335 H335 . 0.9500 ?
    C221 C226 . 1.396(8) ?
    C221 C222 . 1.402(8) ?
    C121 C126 . 1.385(7) ?
    C121 C122 . 1.400(7) ?
    C111 C116 . 1.394(8) ?
    C111 C112 . 1.401(8) ?
    C211 C212 . 1.388(8) ?
    C211 C216 . 1.395(7) ?
    C132 C133 . 1.375(8) ?
    C132 C131 . 1.402(8) ?
    C132 H132 . 0.9500 ?
    C234 C233 . 1.382(8) ?
    C234 C235 . 1.388(8) ?
    C234 H234 . 0.9500 ?
    C333 C334 . 1.377(8) ?
    C333 C332 . 1.379(8) ?
    C333 H333 . 0.9500 ?
    C223 C224 . 1.376(8) ?
    C223 C222 . 1.378(8) ?
    C223 H223 . 0.9500 ?
    C116 C115 . 1.387(8) ?
    C116 H116 . 0.9500 ?
    C2 C3 . 1.443(8) ?
    C225 C226 . 1.379(8) ?
    C225 C224 . 1.384(9) ?
    C225 H225 . 0.9500 ?
    C332 H332 . 0.9500 ?
    C122 C123 . 1.377(8) ?
    C122 H122 . 0.9500 ?
    C224 H224 . 0.9500 ?
    C321 C322 . 1.395(8) ?
    C321 C326 . 1.398(8) ?
    C113 C112 . 1.372(8) ?
    C113 C114 . 1.380(9) ?
    C113 H113 . 0.9500 ?
    C212 C213 . 1.377(8) ?
    C212 H212 . 0.9500 ?
    C311 C316 . 1.392(8) ?
    C311 C312 . 1.393(8) ?
    C4 C5 . 1.380(8) ?
    C4 C3 . 1.391(8) ?
    C4 H4 . 0.9500 ?
    C322 C323 . 1.400(8) ?
    C322 H322 . 0.9500 ?
    C131 C136 . 1.391(8) ?
    C222 H222 . 0.9500 ?
    C336 H336 . 0.9500 ?
    C5 C6 . 1.386(8) ?
    C334 H334 . 0.9500 ?
    C124 C123 . 1.389(8) ?
    C124 C125 . 1.390(8) ?
    C124 H124 . 0.9500 ?
    C236 C235 . 1.382(8) ?
    C236 C231 . 1.398(7) ?
    C236 H236 . 0.9500 ?
    C215 C214 . 1.368(9) ?
    C215 C216 . 1.387(8) ?
    C215 H215 . 0.9500 ?
    C325 C324 . 1.387(9) ?
    C325 C326 . 1.399(8) ?
    C325 H325 . 0.9500 ?
    C6 C7 . 1.382(8) ?
    C6 H6 . 0.9500 ?
    C112 H112 . 0.9500 ?
    C123 H123 . 0.9500 ?
    C213 C214 . 1.367(8) ?
    C213 H213 . 0.9500 ?
    C231 C232 . 1.393(7) ?
    C313 C314 . 1.356(9) ?
    C313 C312 . 1.385(8) ?
    C313 H313 . 0.9500 ?
    C126 C125 . 1.385(8) ?
    C126 H126 . 0.9500 ?
    C312 H312 . 0.9500 ?
    C115 C114 . 1.379(8) ?
    C115 H115 . 0.9500 ?
    C326 H326 . 0.9500 ?
    C315 C314 . 1.376(9) ?
    C315 C316 . 1.393(8) ?
    C315 H315 . 0.9500 ?
    C235 H235 . 0.9500 ?
    C233 C232 . 1.386(8) ?
    C233 H233 . 0.9500 ?
    C133 C134 . 1.370(10) ?
    C133 H133 . 0.9500 ?
    C125 H125 . 0.9500 ?
    C216 H216 . 0.9500 ?
    C226 H226 . 0.9500 ?
    C324 C323 . 1.375(9) ?
    C324 H324 . 0.9500 ?
    C114 H114 . 0.9500 ?
    C214 H214 . 0.9500 ?
    C135 C134 . 1.392(11) ?
    C135 C136 . 1.396(8) ?
    C135 H135 . 0.9500 ?
    C316 H316 . 0.9500 ?
    C134 H134 . 0.9500 ?
    C136 H136 . 0.9500 ?
    C314 H314 . 0.9500 ?
    C323 H323 . 0.9500 ?
    C232 H232 . 0.9500 ?
loop_
    _geom_angle_atom_site_label_1
    _geom_angle_atom_site_label_2
    _geom_angle_atom_site_label_3
    _geom_angle_site_symmetry_1
    _geom_angle_site_symmetry_3
    _geom_angle
    _geom_angle_publ_flag
    O2 Ag O1 . . 59.36(12) Y
    P3 Ag P2 . . 112.98(5) Y
    P3 Ag P1 . . 112.59(5) Y
    P2 Ag P1 . . 118.42(5) Y
    P3 Ag O2 . . 105.72(10) Y
    P2 Ag O2 . . 126.43(10) Y
    P1 Ag O2 . . 75.45(9) Y
    P3 Ag O1 . . 81.79(9) Y
    P2 Ag O1 . . 90.69(9) Y
    P1 Ag O1 . . 134.81(9) Y
    C221 P2 C211 . . 105.1(2) ?
    C221 P2 C231 . . 102.8(2) ?
    C211 P2 C231 . . 101.1(2) ?
    C221 P2 Ag . . 108.77(17) ?
    C211 P2 Ag . . 114.75(18) ?
    C231 P2 Ag . . 122.54(18) ?
    C131 P1 C121 . . 102.7(2) ?
    C131 P1 C111 . . 103.7(3) ?
    C121 P1 C111 . . 102.3(2) ?
    C131 P1 Ag . . 115.06(19) ?
    C121 P1 Ag . . 114.32(18) ?
    C111 P1 Ag . . 116.87(18) ?
    C321 P3 C331 . . 104.5(3) ?
    C321 P3 C311 . . 105.2(2) ?
    C331 P3 C311 . . 103.2(3) ?
    C321 P3 Ag . . 115.31(18) ?
    C331 P3 Ag . . 113.83(17) ?
    C311 P3 Ag . . 113.60(19) ?
    O1 C1 C7 . . 120.4(5) ?
    O1 C1 C2 . . 115.2(5) ?
    C7 C1 C2 . . 124.4(5) ?
    C1 O1 Ag . . 123.6(4) ?
    C2 O2 Ag . . 124.2(4) ?
    C336 C331 C332 . . 118.6(5) ?
    C336 C331 P3 . . 125.6(4) ?
    C332 C331 P3 . . 115.7(4) ?
    C336 C335 C334 . . 120.5(6) ?
    C336 C335 H335 . . 119.8 ?
    C334 C335 H335 . . 119.8 ?
    C226 C221 C222 . . 119.2(5) ?
    C226 C221 P2 . . 119.2(4) ?
    C222 C221 P2 . . 121.4(4) ?
    C126 C121 C122 . . 119.0(5) ?
    C126 C121 P1 . . 118.3(4) ?
    C122 C121 P1 . . 122.6(4) ?
    C116 C111 C112 . . 118.7(5) ?
    C116 C111 P1 . . 122.5(4) ?
    C112 C111 P1 . . 118.7(4) ?
    C212 C211 C216 . . 119.4(5) ?
    C212 C211 P2 . . 118.8(4) ?
    C216 C211 P2 . . 121.8(4) ?
    C133 C132 C131 . . 120.9(6) ?
    C133 C132 H132 . . 119.6 ?
    C131 C132 H132 . . 119.6 ?
    C233 C234 C235 . . 119.7(5) ?
    C233 C234 H234 . . 120.2 ?
    C235 C234 H234 . . 120.2 ?
    C334 C333 C332 . . 120.4(6) ?
    C334 C333 H333 . . 119.8 ?
    C332 C333 H333 . . 119.8 ?
    C224 C223 C222 . . 120.1(6) ?
    C224 C223 H223 . . 120.0 ?
    C222 C223 H223 . . 120.0 ?
    C115 C116 C111 . . 120.2(5) ?
    C115 C116 H116 . . 119.9 ?
    C111 C116 H116 . . 119.9 ?
    O2 C2 C3 . . 120.6(5) ?
    O2 C2 C1 . . 116.4(5) ?
    C3 C2 C1 . . 122.7(5) ?
    C226 C225 C224 . . 120.1(6) ?
    C226 C225 H225 . . 120.0 ?
    C224 C225 H225 . . 120.0 ?
    C333 C332 C331 . . 120.5(5) ?
    C333 C332 H332 . . 119.8 ?
    C331 C332 H332 . . 119.8 ?
    C123 C122 C121 . . 120.6(5) ?
    C123 C122 H122 . . 119.7 ?
    C121 C122 H122 . . 119.7 ?
    C223 C224 C225 . . 120.5(6) ?
    C223 C224 H224 . . 119.8 ?
    C225 C224 H224 . . 119.8 ?
    C322 C321 C326 . . 119.7(5) ?
    C322 C321 P3 . . 122.6(4) ?
    C326 C321 P3 . . 117.5(4) ?
    C112 C113 C114 . . 121.1(6) ?
    C112 C113 H113 . . 119.4 ?
    C114 C113 H113 . . 119.4 ?
    C213 C212 C211 . . 120.1(5) ?
    C213 C212 H212 . . 119.9 ?
    C211 C212 H212 . . 119.9 ?
    C316 C311 C312 . . 119.2(5) ?
    C316 C311 P3 . . 123.0(5) ?
    C312 C311 P3 . . 117.7(4) ?
    C5 C4 C3 . . 127.2(6) ?
    C5 C4 H4 . . 116.4 ?
    C3 C4 H4 . . 116.4 ?
    C321 C322 C323 . . 119.3(5) ?
    C321 C322 H322 . . 120.4 ?
    C323 C322 H322 . . 120.4 ?
    C136 C131 C132 . . 118.7(5) ?
    C136 C131 P1 . . 123.8(5) ?
    C132 C131 P1 . . 117.5(4) ?
    C223 C222 C221 . . 120.1(6) ?
    C223 C222 H222 . . 120.0 ?
    C221 C222 H222 . . 120.0 ?
    C335 C336 C331 . . 120.5(5) ?
    C335 C336 H336 . . 119.7 ?
    C331 C336 H336 . . 119.7 ?
    C4 C5 C6 . . 129.8(5) ?
    C4 C5 Br5 . . 115.4(4) ?
    C6 C5 Br5 . . 114.7(4) ?
    C333 C334 C335 . . 119.5(6) ?
    C333 C334 H334 . . 120.3 ?
    C335 C334 H334 . . 120.3 ?
    C123 C124 C125 . . 120.0(5) ?
    C123 C124 H124 . . 120.0 ?
    C125 C124 H124 . . 120.0 ?
    C235 C236 C231 . . 119.5(5) ?
    C235 C236 H236 . . 120.3 ?
    C231 C236 H236 . . 120.3 ?
    C214 C215 C216 . . 119.4(6) ?
    C214 C215 H215 . . 120.3 ?
    C216 C215 H215 . . 120.3 ?
    C324 C325 C326 . . 120.0(6) ?
    C324 C325 H325 . . 120.0 ?
    C326 C325 H325 . . 120.0 ?
    C7 C6 C5 . . 127.6(5) ?
    C7 C6 H6 . . 116.2 ?
    C5 C6 H6 . . 116.2 ?
    C113 C112 C111 . . 120.1(6) ?
    C113 C112 H112 . . 119.9 ?
    C111 C112 H112 . . 119.9 ?
    C122 C123 C124 . . 119.9(5) ?
    C122 C123 H123 . . 120.0 ?
    C124 C123 H123 . . 120.0 ?
    C214 C213 C212 . . 119.7(6) ?
    C214 C213 H213 . . 120.1 ?
    C212 C213 H213 . . 120.1 ?
    C232 C231 C236 . . 119.6(5) ?
    C232 C231 P2 . . 124.4(4) ?
    C236 C231 P2 . . 115.9(4) ?
    C314 C313 C312 . . 121.5(7) ?
    C314 C313 H313 . . 119.2 ?
    C312 C313 H313 . . 119.2 ?
    C125 C126 C121 . . 120.8(5) ?
    C125 C126 H126 . . 119.6 ?
    C121 C126 H126 . . 119.6 ?
    C313 C312 C311 . . 119.5(6) ?
    C313 C312 H312 . . 120.2 ?
    C311 C312 H312 . . 120.2 ?
    C114 C115 C116 . . 120.5(6) ?
    C114 C115 H115 . . 119.7 ?
    C116 C115 H115 . . 119.7 ?
    C321 C326 C325 . . 120.1(6) ?
    C321 C326 H326 . . 120.0 ?
    C325 C326 H326 . . 120.0 ?
    C6 C7 C1 . . 132.6(5) ?
    C6 C7 Br7 . . 113.4(4) ?
    C1 C7 Br7 . . 113.9(4) ?
    C314 C315 C316 . . 120.7(6) ?
    C314 C315 H315 . . 119.6 ?
    C316 C315 H315 . . 119.6 ?
    C236 C235 C234 . . 120.8(5) ?
    C236 C235 H235 . . 119.6 ?
    C234 C235 H235 . . 119.6 ?
    C234 C233 C232 . . 120.2(6) ?
    C234 C233 H233 . . 119.9 ?
    C232 C233 H233 . . 119.9 ?
    C134 C133 C132 . . 120.0(7) ?
    C134 C133 H133 . . 120.0 ?
    C132 C133 H133 . . 120.0 ?
    C126 C125 C124 . . 119.7(5) ?
    C126 C125 H125 . . 120.1 ?
    C124 C125 H125 . . 120.1 ?
    C215 C216 C211 . . 119.8(6) ?
    C215 C216 H216 . . 120.1 ?
    C211 C216 H216 . . 120.1 ?
    C225 C226 C221 . . 120.0(6) ?
    C225 C226 H226 . . 120.0 ?
    C221 C226 H226 . . 120.0 ?
    C323 C324 C325 . . 119.9(6) ?
    C323 C324 H324 . . 120.0 ?
    C325 C324 H324 . . 120.0 ?
    C115 C114 C113 . . 119.3(6) ?
    C115 C114 H114 . . 120.4 ?
    C113 C114 H114 . . 120.4 ?
    C213 C214 C215 . . 121.5(6) ?
    C213 C214 H214 . . 119.2 ?
    C215 C214 H214 . . 119.2 ?
    C134 C135 C136 . . 119.3(7) ?
    C134 C135 H135 . . 120.4 ?
    C136 C135 H135 . . 120.4 ?
    C311 C316 C315 . . 119.5(6) ?
    C311 C316 H316 . . 120.3 ?
    C315 C316 H316 . . 120.3 ?
    C133 C134 C135 . . 120.8(6) ?
    C133 C134 H134 . . 119.6 ?
    C135 C134 H134 . . 119.6 ?
    C4 C3 C2 . . 132.3(6) ?
    C4 C3 Br3 . . 114.8(4) ?
    C2 C3 Br3 . . 112.9(4) ?
    C131 C136 C135 . . 120.3(7) ?
    C131 C136 H136 . . 119.8 ?
    C135 C136 H136 . . 119.8 ?
    C313 C314 C315 . . 119.5(6) ?
    C313 C314 H314 . . 120.3 ?
    C315 C314 H314 . . 120.3 ?
    C324 C323 C322 . . 121.1(6) ?
    C324 C323 H323 . . 119.4 ?
    C322 C323 H323 . . 119.4 ?
    C233 C232 C231 . . 120.2(5) ?
    C233 C232 H232 . . 119.9 ?
    C231 C232 H232 . . 119.9 ?
loop_
    _geom_torsion_atom_site_label_1
    _geom_torsion_atom_site_label_2
    _geom_torsion_atom_site_label_3
    _geom_torsion_atom_site_label_4
    _geom_torsion_site_symmetry_1
    _geom_torsion_site_symmetry_2
    _geom_torsion_site_symmetry_3
    _geom_torsion_site_symmetry_4
    _geom_torsion
    _geom_torsion_publ_flag
    P3 Ag P2 C221 . . . . 67.3(2) ?
    P1 Ag P2 C221 . . . . -67.4(2) ?
    O2 Ag P2 C221 . . . . -159.9(2) ?
    O1 Ag P2 C221 . . . . 148.7(2) ?
    P3 Ag P2 C211 . . . . -175.37(19) ?
    P1 Ag P2 C211 . . . . 49.9(2) ?
    O2 Ag P2 C211 . . . . -42.6(2) ?
    O1 Ag P2 C211 . . . . -94.0(2) ?
    P3 Ag P2 C231 . . . . -52.3(2) ?
    P1 Ag P2 C231 . . . . 173.0(2) ?
    O2 Ag P2 C231 . . . . 80.5(2) ?
    O1 Ag P2 C231 . . . . 29.1(2) ?
    P3 Ag P1 C131 . . . . 49.6(2) ?
    P2 Ag P1 C131 . . . . -175.5(2) ?
    O2 Ag P1 C131 . . . . -51.7(2) ?
    O1 Ag P1 C131 . . . . -51.7(2) ?
    P3 Ag P1 C121 . . . . -68.98(19) ?
    P2 Ag P1 C121 . . . . 65.92(19) ?
    O2 Ag P1 C121 . . . . -170.2(2) ?
    O1 Ag P1 C121 . . . . -170.2(2) ?
    P3 Ag P1 C111 . . . . 171.6(2) ?
    P2 Ag P1 C111 . . . . -53.5(2) ?
    O2 Ag P1 C111 . . . . 70.3(2) ?
    O1 Ag P1 C111 . . . . 70.3(2) ?
    P2 Ag P3 C321 . . . . -110.3(2) ?
    P1 Ag P3 C321 . . . . 27.1(2) ?
    O2 Ag P3 C321 . . . . 107.6(2) ?
    O1 Ag P3 C321 . . . . 162.4(2) ?
    P2 Ag P3 C331 . . . . 10.4(2) ?
    P1 Ag P3 C331 . . . . 147.86(19) ?
    O2 Ag P3 C331 . . . . -131.7(2) ?
    O1 Ag P3 C331 . . . . -76.8(2) ?
    P2 Ag P3 C311 . . . . 128.2(2) ?
    P1 Ag P3 C311 . . . . -94.4(2) ?
    O2 Ag P3 C311 . . . . -13.9(2) ?
    O1 Ag P3 C311 . . . . 41.0(2) ?
    C7 C1 O1 Ag . . . . 177.8(4) ?
    C2 C1 O1 Ag . . . . -3.2(6) ?
    P3 Ag O1 C1 . . . . -107.4(4) ?
    P2 Ag O1 C1 . . . . 139.5(4) ?
    P1 Ag O1 C1 . . . . 6.4(5) ?
    O2 Ag O1 C1 . . . . 6.4(4) ?
    P3 Ag O2 C2 . . . . 59.9(4) ?
    P2 Ag O2 C2 . . . . -75.5(5) ?
    P1 Ag O2 C2 . . . . 169.7(5) ?
    O1 Ag O2 C2 . . . . -10.3(4) ?
    C321 P3 C331 C336 . . . . -0.2(5) ?
    C311 P3 C331 C336 . . . . 109.6(5) ?
    Ag P3 C331 C336 . . . . -126.8(4) ?
    C321 P3 C331 C332 . . . . 176.6(4) ?
    C311 P3 C331 C332 . . . . -73.6(4) ?
    Ag P3 C331 C332 . . . . 50.0(4) ?
    C211 P2 C221 C226 . . . . 164.5(4) ?
    C231 P2 C221 C226 . . . . 59.0(5) ?
    Ag P2 C221 C226 . . . . -72.2(4) ?
    C211 P2 C221 C222 . . . . -20.4(5) ?
    C231 P2 C221 C222 . . . . -125.8(4) ?
    Ag P2 C221 C222 . . . . 102.9(4) ?
    C131 P1 C121 C126 . . . . -156.8(4) ?
    C111 P1 C121 C126 . . . . 95.9(5) ?
    Ag P1 C121 C126 . . . . -31.5(5) ?
    C131 P1 C121 C122 . . . . 26.8(5) ?
    C111 P1 C121 C122 . . . . -80.5(5) ?
    Ag P1 C121 C122 . . . . 152.1(4) ?
    C131 P1 C111 C116 . . . . -111.3(5) ?
    C121 P1 C111 C116 . . . . -4.7(5) ?
    Ag P1 C111 C116 . . . . 121.0(4) ?
    C131 P1 C111 C112 . . . . 73.4(5) ?
    C121 P1 C111 C112 . . . . -180.0(4) ?
    Ag P1 C111 C112 . . . . -54.3(5) ?
    C221 P2 C211 C212 . . . . 118.0(4) ?
    C231 P2 C211 C212 . . . . -135.3(4) ?
    Ag P2 C211 C212 . . . . -1.4(5) ?
    C221 P2 C211 C216 . . . . -63.9(5) ?
    C231 P2 C211 C216 . . . . 42.7(5) ?
    Ag P2 C211 C216 . . . . 176.7(4) ?
    C112 C111 C116 C115 . . . . -0.5(8) ?
    P1 C111 C116 C115 . . . . -175.8(4) ?
    Ag O2 C2 C3 . . . . -160.9(4) ?
    Ag O2 C2 C1 . . . . 12.9(7) ?
    O1 C1 C2 O2 . . . . -6.1(7) Y
    C7 C1 C2 O2 . . . . 172.9(5) ?
    O1 C1 C2 C3 . . . . 167.6(5) ?
    C7 C1 C2 C3 . . . . -13.4(8) ?
    C334 C333 C332 C331 . . . . -0.3(8) ?
    C336 C331 C332 C333 . . . . -1.5(8) ?
    P3 C331 C332 C333 . . . . -178.6(4) ?
    C126 C121 C122 C123 . . . . -1.6(8) ?
    P1 C121 C122 C123 . . . . 174.8(4) ?
    C222 C223 C224 C225 . . . . 1.6(9) ?
    C226 C225 C224 C223 . . . . -0.2(9) ?
    C331 P3 C321 C322 . . . . 110.9(5) ?
    C311 P3 C321 C322 . . . . 2.6(6) ?
    Ag P3 C321 C322 . . . . -123.3(4) ?
    C331 P3 C321 C326 . . . . -75.3(5) ?
    C311 P3 C321 C326 . . . . 176.4(5) ?
    Ag P3 C321 C326 . . . . 50.4(5) ?
    C216 C211 C212 C213 . . . . 0.9(9) ?
    P2 C211 C212 C213 . . . . 179.0(5) ?
    C321 P3 C311 C316 . . . . 94.6(5) ?
    C331 P3 C311 C316 . . . . -14.6(5) ?
    Ag P3 C311 C316 . . . . -138.4(4) ?
    C321 P3 C311 C312 . . . . -89.3(5) ?
    C331 P3 C311 C312 . . . . 161.5(4) ?
    Ag P3 C311 C312 . . . . 37.7(5) ?
    C326 C321 C322 C323 . . . . 0.2(9) ?
    P3 C321 C322 C323 . . . . 173.8(5) ?
    C133 C132 C131 C136 . . . . -2.7(9) ?
    C133 C132 C131 P1 . . . . 177.6(5) ?
    C121 P1 C131 C136 . . . . -101.7(5) ?
    C111 P1 C131 C136 . . . . 4.6(5) ?
    Ag P1 C131 C136 . . . . 133.4(4) ?
    C121 P1 C131 C132 . . . . 78.0(5) ?
    C111 P1 C131 C132 . . . . -175.7(4) ?
    Ag P1 C131 C132 . . . . -46.8(5) ?
    C224 C223 C222 C221 . . . . -0.4(8) ?
    C226 C221 C222 C223 . . . . -2.1(8) ?
    P2 C221 C222 C223 . . . . -177.3(4) ?
    C334 C335 C336 C331 . . . . -1.4(8) ?
    C332 C331 C336 C335 . . . . 2.4(8) ?
    P3 C331 C336 C335 . . . . 179.1(4) ?
    C3 C4 C5 C6 . . . . -6.4(11) ?
    C3 C4 C5 Br5 . . . . 176.8(5) ?
    C332 C333 C334 C335 . . . . 1.3(9) ?
    C336 C335 C334 C333 . . . . -0.4(9) ?
    C4 C5 C6 C7 . . . . 2.4(11) ?
    Br5 C5 C6 C7 . . . . 179.3(5) ?
    C114 C113 C112 C111 . . . . -1.5(9) ?
    C116 C111 C112 C113 . . . . 1.3(8) ?
    P1 C111 C112 C113 . . . . 176.8(4) ?
    C121 C122 C123 C124 . . . . 0.9(9) ?
    C125 C124 C123 C122 . . . . 0.3(9) ?
    C211 C212 C213 C214 . . . . -1.2(9) ?
    C235 C236 C231 C232 . . . . 0.8(8) ?
    C235 C236 C231 P2 . . . . -175.8(4) ?
    C221 P2 C231 C232 . . . . 16.0(5) ?
    C211 P2 C231 C232 . . . . -92.4(5) ?
    Ag P2 C231 C232 . . . . 138.4(4) ?
    C221 P2 C231 C236 . . . . -167.5(4) ?
    C211 P2 C231 C236 . . . . 84.0(4) ?
    Ag P2 C231 C236 . . . . -45.1(5) ?
    C122 C121 C126 C125 . . . . 1.3(8) ?
    P1 C121 C126 C125 . . . . -175.3(4) ?
    C314 C313 C312 C311 . . . . 1.2(9) ?
    C316 C311 C312 C313 . . . . -0.1(8) ?
    P3 C311 C312 C313 . . . . -176.4(4) ?
    C111 C116 C115 C114 . . . . 0.0(9) ?
    C322 C321 C326 C325 . . . . -0.8(9) ?
    P3 C321 C326 C325 . . . . -174.7(5) ?
    C324 C325 C326 C321 . . . . 0.9(10) ?
    C5 C6 C7 C1 . . . . 10.2(11) ?
    C5 C6 C7 Br7 . . . . -173.9(5) ?
    O1 C1 C7 C6 . . . . 173.6(6) ?
    C2 C1 C7 C6 . . . . -5.3(10) ?
    O1 C1 C7 Br7 . . . . -2.2(7) ?
    C2 C1 C7 Br7 . . . . 178.9(4) ?
    C231 C236 C235 C234 . . . . -1.3(8) ?
    C233 C234 C235 C236 . . . . 0.3(9) ?
    C235 C234 C233 C232 . . . . 1.1(9) ?
    C131 C132 C133 C134 . . . . 0.5(9) ?
    C121 C126 C125 C124 . . . . -0.2(8) ?
    C123 C124 C125 C126 . . . . -0.6(9) ?
    C214 C215 C216 C211 . . . . 0.8(10) ?
    C212 C211 C216 C215 . . . . -0.7(9) ?
    P2 C211 C216 C215 . . . . -178.8(5) ?
    C224 C225 C226 C221 . . . . -2.4(9) ?
    C222 C221 C226 C225 . . . . 3.6(8) ?
    P2 C221 C226 C225 . . . . 178.8(4) ?
    C326 C325 C324 C323 . . . . -0.5(11) ?
    C116 C115 C114 C113 . . . . -0.3(9) ?
    C112 C113 C114 C115 . . . . 1.0(9) ?
    C212 C213 C214 C215 . . . . 1.2(10) ?
    C216 C215 C214 C213 . . . . -1.0(11) ?
    C312 C311 C316 C315 . . . . -0.6(8) ?
    P3 C311 C316 C315 . . . . 175.4(4) ?
    C314 C315 C316 C311 . . . . 0.4(9) ?
    C132 C133 C134 C135 . . . . 1.6(10) ?
    C136 C135 C134 C133 . . . . -1.6(9) ?
    C5 C4 C3 C2 . . . . -10.0(11) ?
    C5 C4 C3 Br3 . . . . 173.3(5) ?
    O2 C2 C3 C4 . . . . -163.7(6) ?
    C1 C2 C3 C4 . . . . 22.9(10) ?
    O2 C2 C3 Br3 . . . . 13.0(7) ?
    C1 C2 C3 Br3 . . . . -160.4(4) ?
    C132 C131 C136 C135 . . . . 2.7(9) ?
    P1 C131 C136 C135 . . . . -177.5(4) ?
    C134 C135 C136 C131 . . . . -0.6(9) ?
    C312 C313 C314 C315 . . . . -1.5(9) ?
    C316 C315 C314 C313 . . . . 0.6(9) ?
    C325 C324 C323 C322 . . . . -0.1(10) ?
    C321 C322 C323 C324 . . . . 0.3(9) ?
    C234 C233 C232 C231 . . . . -1.5(9) ?
    C236 C231 C232 C233 . . . . 0.5(9) ?
    P2 C231 C232 C233 . . . . 176.9(4) ?
data_global
_journal_date_recd_electronic     2009-01-07
_journal_date_accepted     2009-01-08
_journal_name_full     'Acta Crystallographica, Section E'
_journal_year     2009
_journal_volume     65
_journal_issue      2
_journal_page_first     m191
_journal_page_last     m191
_journal_paper_category     QM
_journal_coeditor_code     NG2535
_publ_contact_author
;
      Gideon Steyl
      Department of Chemistry
      University of the Free State
      Bloemfontein 9300
      South Africa
;
_publ_contact_author_email     'geds12@yahoo.com'
_publ_contact_author_fax     'Intl-27-51-401-6384'
_publ_contact_author_phone     'Intl-27-51-401-9526'
_publ_section_title
;\
(3,5,7-Tribromotropolonato-\k^2^<i>O</i>,<i>O</i>')tris(triphenylphosphine-\
\k<i>P</i>)silver(I)
;
loop_
    _publ_author_name
    _publ_author_address
    'Steyl, G.'
;     Department of Chemistry
      University of the Free State
      Bloemfontein 9300
      South Africa
;
    'Hill, T. N.'
;
      Department of Chemistry
      University of the Free State
      Bloemfontein 9300
      South Africa
;
