# Supplementary material for: (3,5,7-Tribromo­tropolonato-κ2 O,O′)tris­(triphenyl­phosphine-κP)silver(I)
Source: Acta Crystallogr Sect E Struct Rep Online. 2009 Jan 14;65(Pt 2):m191. doi: 10.1107/S1600536809000890 (PMC2968179; doi:10.1107/S1600536809000890)
Supplement: Supplementary file 2 [file e-65-0m191-Isup2.hkl]

#
# h,k,l, Fc-squared, Fo-squared, sigma(Fo-squared) and status flag
#
data_I
_shelx_title ' 8Lgs3_0m in P2(1)/n'
_shelx_refln_list_code          4
_shelx_F_calc_maximum      585.64
_exptl_crystal_F_000      2504.00
_reflns_d_resolution_high  0.7827
 
loop_
 _symmetry_equiv_pos_as_xyz
 'x, y, z'
 '-x+1/2, y+1/2, -z+1/2'
 '-x, -y, -z'
 'x-1/2, -y-1/2, z-1/2'
 
_cell_length_a    13.2570
_cell_length_b    27.1550
_cell_length_c    14.6880
_cell_angle_alpha  90.000
_cell_angle_beta   93.121
_cell_angle_gamma  90.000
 
_shelx_F_squared_multiplier     1.000
 
loop_
 _refln_index_h
 _refln_index_k
 _refln_index_l
 _refln_F_squared_calc
 _refln_F_squared_meas
 _refln_F_squared_sigma
 _refln_observed_status
   4   0   0   113758.05   113665.77   2798.52 o
   6   0   0    42755.51    41086.29   1303.50 o
   8   0   0     2987.27     3166.09    302.57 o
  10   0   0     8677.93     7769.63    522.43 o
  12   0   0      322.03      105.90    249.17 o
  14   0   0       29.46     -105.09    325.43 o
  16   0   0     6459.13     6696.33   1032.42 o
   1   1   0     2331.90      -12.21      6.10 o
   2   1   0     1959.43      361.60    120.87 o
   3   1   0   132469.14   134967.03   2408.23 o
   4   1   0    11883.40    12672.17    265.00 o
   5   1   0    23493.03    25006.44    469.23 o
   6   1   0      206.26      194.90     74.16 o
   7   1   0    15543.93    15511.06    471.51 o
   8   1   0      818.30      711.10    123.67 o
   9   1   0      140.00      235.27    128.81 o
  10   1   0     4541.53     4925.91    300.00 o
  11   1   0    14998.07    14673.96    548.22 o
  12   1   0     5194.40     5427.37    355.58 o
  13   1   0     3675.25     3676.69    328.89 o
  14   1   0     3848.53     3934.95    356.93 o
  15   1   0     6574.36     7341.17    493.68 o
  16   1   0      154.53      211.18    296.80 o
   1   2   0    63238.59       -7.37      7.06 o
   2   2   0    10963.82     9619.78    556.56 o
   3   2   0    38269.15    40632.45    756.25 o
   4   2   0    32840.26    34150.73    629.26 o
   5   2   0       59.64       36.50     51.33 o
   6   2   0    25644.43    28195.57    634.20 o
   7   2   0     2092.43     1722.82    129.69 o
   8   2   0    12254.03    12116.93    422.63 o
   9   2   0      168.83      158.08    127.17 o
  10   2   0     2218.99     2187.30    217.40 o
  11   2   0      103.14       17.56    175.36 o
  12   2   0     5724.80     6133.73    435.42 o
  13   2   0     7742.68     7997.18    449.66 o
  14   2   0      125.28      173.88    240.72 o
  15   2   0     2286.96     2486.34    351.27 o
  16   2   0      358.84      287.96    305.54 o
   1   3   0      167.33       -7.58      9.32 o
   2   3   0     1556.04     1280.69     63.26 o
   3   3   0     2951.91     3101.48     96.40 o
   4   3   0      848.45      817.79     65.78 o
   5   3   0     1297.94     1390.58     87.31 o
   6   3   0     3584.07     3484.39    179.83 o
   7   3   0       30.61      -95.85     73.09 o
   8   3   0      762.88      302.55    120.11 o
   9   3   0    11711.51    11404.09    556.86 o
  10   3   0       33.65      360.52    153.49 o
  11   3   0      851.44      730.31    186.12 o
  12   3   0     6220.05     5475.89    355.17 o
  13   3   0     5374.52     5737.65    460.47 o
  14   3   0      283.23      303.32    248.87 o
  15   3   0      320.78       46.18    263.46 o
  16   3   0      176.52       36.23    286.13 o
   1   4   0    33741.88    31245.35   1039.30 o
   2   4   0     2743.00     2686.62     78.00 o
   3   4   0     2629.59     2971.19     89.47 o
   4   4   0    20168.83    20085.28    381.51 o
   5   4   0     9349.37     9566.79    243.52 o
   6   4   0    24869.52    26248.70    574.51 o
   7   4   0    26107.20    28570.79    631.03 o
   8   4   0      489.13      239.40    105.85 o
   9   4   0     3548.35     3632.73    247.65 o
  10   4   0     5123.76     4973.91    345.95 o
  11   4   0     8182.09     7983.18    398.09 o
  12   4   0    13787.67    14520.08    573.25 o
  13   4   0      144.54        8.59    204.21 o
  14   4   0     1299.78     1688.39    285.78 o
  15   4   0      170.71      344.92    270.85 o
  16   4   0    13019.62    13244.81    675.71 o
   1   5   0     2803.13     3164.01     80.60 o
   2   5   0    59491.49    63665.70   1117.99 o
   3   5   0     1159.95     1165.76     61.95 o
   4   5   0   139311.64   142304.05   2457.94 o
   5   5   0    16186.45    17441.06    382.17 o
   6   5   0      185.37       68.01     70.41 o
   7   5   0      599.26      664.36    102.80 o
   8   5   0    10116.98     9476.56    350.32 o
   9   5   0       12.09      198.69    126.04 o
  10   5   0    37860.84    38167.28   1049.09 o
  11   5   0     5056.34     5217.13    327.56 o
  12   5   0     4423.90     4171.38    321.30 o
  13   5   0     2821.35     3300.95    322.10 o
  14   5   0    14667.37    15901.03   1029.74 o
  15   5   0       81.12      165.40    258.52 o
  16   5   0      710.45      777.31    332.38 o
   0   6   0     1428.75     1375.44     69.67 o
   1   6   0   203511.89   205295.77   3513.25 o
   2   6   0      579.49      585.34     45.77 o
   3   6   0      876.08      891.69     60.18 o
   4   6   0     8833.89     9256.98    211.05 o
   5   6   0    10933.92    10764.12    267.65 o
   6   6   0     5353.79     5800.10    289.65 o
   7   6   0    59994.88    61365.80   1350.92 o
   8   6   0      707.93      674.65    122.75 o
   9   6   0     1393.76     1212.70    199.41 o
  10   6   0      219.97      213.94    153.63 o
  11   6   0    25695.54    24869.21    773.40 o
  12   6   0      856.40     1011.61    221.37 o
  13   6   0     4477.47     4676.69    399.46 o
  14   6   0      644.27      278.94    247.59 o
  15   6   0     1237.01      996.68    299.33 o
  16   6   0       29.30     -406.49    281.40 o
   1   7   0     1963.69     2070.05     80.05 o
   2   7   0     2093.62     1908.33     74.78 o
   3   7   0    12137.88    12867.67    261.09 o
   4   7   0    63810.93    62478.47   1167.22 o
   5   7   0      108.66       71.77     63.36 o
   6   7   0     8531.20     8711.56    272.10 o
   7   7   0      798.90      710.42    117.23 o
   8   7   0    21701.72    21441.47    567.28 o
   9   7   0     9208.01     9280.34    425.94 o
  10   7   0     2116.17     2748.68    239.57 o
  11   7   0     3433.57     2905.95    271.57 o
  12   7   0     1828.57     1757.80    249.89 o
  13   7   0     4926.05     5772.13    544.00 o
  14   7   0     1669.14     1454.28    285.17 o
  15   7   0       40.64     -227.85    254.91 o
  16   7   0       35.07      255.37    299.71 o
   0   8   0    10064.27    10628.64    305.40 o
   1   8   0     2178.75     1991.74     73.14 o
   2   8   0     5404.24     6082.33    149.68 o
   3   8   0     4563.91     5270.63    145.57 o
   4   8   0     1205.74     1502.43    101.68 o
   5   8   0       29.74        3.64     62.46 o
   6   8   0    26011.45    25855.12    631.56 o
   7   8   0    10897.81    10689.18    437.19 o
   8   8   0       63.23      114.77    108.26 o
   9   8   0     2560.03     2765.98    240.44 o
  10   8   0     9594.14     9430.89    415.90 o
  11   8   0    10628.24    10753.35    465.57 o
  12   8   0     4064.56     4597.54    333.72 o
  13   8   0     1358.79     1138.72    258.48 o
  14   8   0        5.95       99.03    235.68 o
  15   8   0        1.40      242.58    272.84 o
  16   8   0     3701.01     3716.27    421.24 o
   1   9   0    34662.99    35573.98    644.17 o
   2   9   0     1393.10     1752.60    109.93 o
   3   9   0    16160.25    17348.53    384.11 o
   4   9   0     1792.46     2104.88    109.57 o
   5   9   0     8138.25     8303.87    233.74 o
   6   9   0     7946.11     8268.86    466.36 o
   7   9   0     1599.16     1592.53    158.04 o
   8   9   0       16.44       92.50    112.14 o
   9   9   0       39.52      -15.43    133.78 o
  10   9   0     5765.96     5421.50    322.27 o
  11   9   0     2655.84     2648.78    264.79 o
  12   9   0       29.13     -323.35    177.54 o
  13   9   0        6.45     -111.00    198.77 o
  14   9   0      630.53      616.43    315.89 o
  15   9   0      944.61      384.21    287.12 o
  16   9   0     2309.35     2220.18    377.37 o
   0  10   0   100334.95   101883.25   2508.67 o
   1  10   0    15549.33    17906.98    337.86 o
   2  10   0     3398.67     4332.57    126.86 o
   3  10   0     3405.72     3823.59    139.29 o
   4  10   0    45692.09    47884.03    919.95 o
   5  10   0    13860.84    14567.15    378.70 o
   6  10   0    18043.79    18305.82    505.31 o
   7  10   0     9879.84    10256.83    466.13 o
   8  10   0     1502.22     1891.47    213.06 o
   9  10   0     3223.78     3151.36    332.57 o
  10  10   0     2272.15     1966.82    425.92 o
  11  10   0       32.91       70.91    173.70 o
  12  10   0      295.16       90.32    194.90 o
  13  10   0       62.92        9.67    207.85 o
  14  10   0      829.14      903.87    294.19 o
  15  10   0     1370.41     1194.74    334.84 o
  16  10   0      154.41      404.09    342.51 o
   1  11   0    13479.33    13857.32    293.37 o
   2  11   0     2768.69     2995.87    121.98 o
   3  11   0   100276.55   100610.21   1919.46 o
   4  11   0     2647.86     2553.66    157.43 o
   5  11   0     4989.05     5541.73    190.61 o
   6  11   0     6091.87     6285.58    256.27 o
   7  11   0    38103.72    38605.28   1312.29 o
   8  11   0      217.35      143.61    127.92 o
   9  11   0      115.44      -14.81    152.69 o
  10  11   0     1379.85     1287.02    218.17 o
  11  11   0     3008.75     2912.25    293.95 o
  12  11   0     5021.92     5150.85    388.97 o
  13  11   0     2280.77     2040.11    373.50 o
  14  11   0     1298.30     1690.85    328.82 o
  15  11   0     2594.23     3174.18    407.35 o
  16  11   0      507.30      810.06    485.61 o
   0  12   0    36028.28    31436.73    972.92 o
   1  12   0     1420.78     1671.32     88.71 o
   2  12   0      999.18     1111.27    101.75 o
   3  12   0     3279.12     3981.90    151.77 o
   4  12   0    14038.13    15119.08    350.63 o
   5  12   0      344.21      289.50     87.08 o
   6  12   0    44643.27    44843.01   1072.43 o
   7  12   0      299.04      333.02    124.07 o
   8  12   0    16595.20    17038.47    633.05 o
   9  12   0     2807.95     2705.90    289.58 o
  10  12   0    40087.71    39777.74   1192.35 o
  11  12   0      190.21      912.52    226.92 o
  12  12   0     7787.76     8416.33    482.47 o
  13  12   0     5266.05     5337.37    428.08 o
  14  12   0     2214.82     1672.53    333.47 o
  15  12   0       94.67      145.91    311.42 o
   1  13   0     3850.42     4008.67    135.44 o
   2  13   0     3320.45     3750.02    146.71 o
   3  13   0    14585.26    13924.72    335.28 o
   4  13   0      689.02      563.66     87.68 o
   5  13   0    28487.53    27043.82    650.10 o
   6  13   0      544.45      437.16    114.47 o
   7  13   0     4055.99     4020.95    226.59 o
   8  13   0       87.91      -29.11    131.37 o
   9  13   0    11790.53    11337.42    694.68 o
  10  13   0      233.42      131.17    176.22 o
  11  13   0    11143.46    10409.95    509.47 o
  12  13   0      301.15      523.42    290.63 o
  13  13   0      657.45      737.82    272.17 o
  14  13   0        9.50      -18.98    269.16 o
  15  13   0     5787.44     6780.93    536.51 o
   0  14   0    19613.79    19658.65    609.39 o
   1  14   0     1795.03     2088.90    136.20 o
   2  14   0     7953.63     8035.81    217.69 o
   3  14   0     1151.47     1279.69    110.07 o
   4  14   0      351.44      398.40     93.86 o
   5  14   0    21163.71    21578.36    573.67 o
   6  14   0     1015.27     1121.88    150.98 o
   7  14   0    10860.29    11335.80    388.76 o
   8  14   0      579.60      485.75    157.55 o
   9  14   0     9342.23     9041.22    464.67 o
  10  14   0      396.74      147.46    195.38 o
  11  14   0        2.27      192.64    209.43 o
  12  14   0     8720.06     9445.99    611.94 o
  13  14   0       53.98      -33.03    244.61 o
  14  14   0       11.47     -237.54    267.05 o
  15  14   0     1112.38      568.20    316.81 o
   1  15   0       73.17      -24.81     61.18 o
   2  15   0     1573.18     1669.27    105.70 o
   3  15   0     8591.43     9524.95    284.39 o
   4  15   0     1817.73     1705.26    134.04 o
   5  15   0     1458.20     1647.67    152.95 o
   6  15   0     8958.90     9221.13    337.72 o
   7  15   0     3276.88     3509.44    222.81 o
   8  15   0     5062.58     5120.08    293.35 o
   9  15   0     2889.32     3437.66    307.53 o
  10  15   0       53.09      174.41    202.72 o
  11  15   0       17.85      -38.90    199.06 o
  12  15   0     1679.37     1391.99    282.19 o
  13  15   0      496.41      689.26    276.71 o
  14  15   0      149.49      529.49    293.32 o
  15  15   0      998.53     1111.59    668.65 o
   0  16   0     7795.59     7983.46    323.36 o
   1  16   0     2612.23     2414.06    133.95 o
   2  16   0        5.41       51.38     73.25 o
   3  16   0       22.58      -28.27     79.91 o
   4  16   0     5343.96     5936.99    229.99 o
   5  16   0     3461.59     3394.78    198.31 o
   6  16   0     7833.07     7522.80    322.48 o
   7  16   0    21195.27    21137.27    640.93 o
   8  16   0     5350.19     5777.39    370.96 o
   9  16   0      330.87      -66.69    182.76 o
  10  16   0     1678.83     1762.16    273.74 o
  11  16   0     9102.96    10534.58    520.89 o
  12  16   0       60.75       32.27    235.33 o
  13  16   0      598.14      555.05    277.58 o
  14  16   0      651.19      899.68    315.10 o
  15  16   0       12.22      375.60    418.13 o
   1  17   0     4484.43     4808.08    215.84 o
   2  17   0      990.91      765.81     98.41 o
   3  17   0      745.29      783.58    111.91 o
   4  17   0    34084.11    32930.34    814.07 o
   5  17   0    11881.00    12584.51    469.72 o
   6  17   0      608.77      545.31    135.70 o
   7  17   0      635.55      482.09    145.92 o
   8  17   0    16328.23    16900.65    534.92 o
   9  17   0      465.45      645.42    214.45 o
  10  17   0     4258.58     4566.67    376.32 o
  11  17   0     8736.39     9789.37    634.69 o
  12  17   0      242.89      373.65    254.30 o
  13  17   0      549.28      488.17    280.01 o
  14  17   0     6353.61     6399.44    552.43 o
   0  18   0      103.94      -42.99    113.66 o
   1  18   0    17687.08    17631.70    446.06 o
   2  18   0     5198.36     5436.05    201.88 o
   3  18   0        0.66      -10.81     87.26 o
   4  18   0       36.24      132.32    110.38 o
   5  18   0      316.97       82.57    116.22 o
   6  18   0     1336.08     1446.40    163.42 o
   7  18   0    30788.96    30373.63    880.07 o
   8  18   0     1612.20     1389.99    192.63 o
   9  18   0     8383.73     9165.62    508.97 o
  10  18   0      351.61      513.79    241.34 o
  11  18   0    15465.49    15114.98    908.66 o
  12  18   0       72.98       34.10    246.80 o
  13  18   0      138.20      236.34    311.05 o
  14  18   0        7.95     -147.70    326.29 o
   1  19   0        1.87      127.90     89.37 o
   2  19   0      364.88      448.38    100.13 o
   3  19   0     3633.72     3929.65    264.86 o
   4  19   0     8799.47     9150.11    325.54 o
   5  19   0      215.97      258.44    123.90 o
   6  19   0      183.19      201.67    134.22 o
   7  19   0     3696.55     3305.72    272.09 o
   8  19   0     1275.93     1146.01    210.72 o
   9  19   0     1309.93     1232.21    380.18 o
  10  19   0     2633.36     2516.26    420.85 o
  11  19   0      202.20      258.69    254.20 o
  12  19   0     6099.68     6225.56    660.61 o
  13  19   0     1363.63     1390.13    368.40 o
  14  19   0     1866.99     2356.24    440.79 o
   0  20   0       56.20     -169.67    119.98 o
   1  20   0    11873.78    11937.09    346.08 o
   2  20   0     8959.26     9439.62    329.51 o
   3  20   0     1689.85     1450.40    145.73 o
   4  20   0     2964.99     3400.00    195.09 o
   5  20   0     1876.71     1767.48    172.72 o
   6  20   0     1108.03     1121.99    162.68 o
   7  20   0       15.83      -53.38    152.76 o
   8  20   0     5865.11     5926.33    590.14 o
   9  20   0       37.34      -97.23    203.05 o
  10  20   0      616.55      516.50    245.25 o
  11  20   0      349.24     -312.67    265.87 o
  12  20   0       17.88      510.96    307.26 o
  13  20   0      487.13      344.15    331.13 o
   1  21   0     7154.85     7241.74    258.49 o
   2  21   0      369.77      324.19    110.31 o
   3  21   0    23319.47    24408.25    609.86 o
   4  21   0     2858.35     2872.69    199.16 o
   5  21   0     4974.52     5261.83    302.60 o
   6  21   0     1256.52     1305.59    219.80 o
   7  21   0     3769.33     3817.39    370.79 o
   8  21   0       67.32      365.45    197.16 o
   9  21   0      254.29      252.73    224.70 o
  10  21   0     1920.64     1865.54    344.99 o
  11  21   0     3346.91     3528.20    429.55 o
  12  21   0     1541.96     1654.49    357.75 o
  13  21   0      878.59      582.81    340.09 o
   0  22   0    12600.23    12856.41    529.50 o
   1  22   0     3268.13     3519.56    232.28 o
   2  22   0     1976.19     2037.03    162.74 o
   3  22   0     6279.46     6477.20    261.26 o
   4  22   0     5893.55     6195.39    265.62 o
   5  22   0     1421.64     1095.32    179.21 o
   6  22   0     1655.65     1672.80    224.35 o
   7  22   0     1042.05     1321.37    217.02 o
   8  22   0     5060.61     5523.00    362.13 o
   9  22   0     4528.24     4414.09    434.59 o
  10  22   0     1699.56     2328.62    371.01 o
  11  22   0      813.62      620.70    333.53 o
  12  22   0     4983.12     6091.71    562.63 o
  13  22   0      739.95     1135.92    416.65 o
   1  23   0     3102.23     3236.80    188.52 o
   2  23   0     4030.92     4338.28    221.92 o
   3  23   0    24293.22    24208.99    616.25 o
   4  23   0     3824.25     3678.53    266.19 o
   5  23   0     1992.59     2062.20    313.95 o
   6  23   0     2485.03     2404.82    259.44 o
   7  23   0     5386.28     6033.36    464.86 o
   8  23   0       80.31      -47.55    218.92 o
   9  23   0     1622.44     1823.59    311.29 o
  10  23   0      259.88      379.61    299.21 o
  11  23   0     3790.99     3905.39    449.93 o
  12  23   0     4464.96     5191.91    598.15 o
   0  24   0    23136.04    22990.44    825.64 o
   1  24   0      274.80      160.48    117.64 o
   2  24   0     8432.59     9180.64    402.48 o
   3  24   0       14.41      -84.63    138.87 o
   4  24   0      242.74      141.10    157.79 o
   5  24   0     1394.68     1321.29    212.97 o
   6  24   0       71.21       27.37    200.16 o
   7  24   0      169.52       60.60    217.44 o
   8  24   0    15631.58    16736.32    712.27 o
   9  24   0      692.69      893.99    283.13 o
  10  24   0      700.28      314.86    460.44 o
  11  24   0     2029.81     1765.55    434.89 o
  12  24   0     4044.34     3994.66    573.17 o
   1  25   0     2245.17     2458.33    249.11 o
   2  25   0      739.19      488.07    188.64 o
   3  25   0     5134.87     5242.78    345.54 o
   4  25   0      824.66      683.10    212.91 o
   5  25   0     8915.62     9596.57    479.63 o
   6  25   0        1.87      234.54    216.64 o
   7  25   0      108.20      104.41    227.75 o
   8  25   0      296.51      -26.85    235.73 o
   9  25   0     2115.52     2410.44    377.38 o
  10  25   0     1475.03     1816.66    412.44 o
  11  25   0     4640.77     4523.18    783.53 o
   0  26   0     8775.84     7987.01    583.76 o
   1  26   0      990.19     1080.58    218.15 o
   2  26   0      134.78        9.86    178.72 o
   3  26   0     5664.87     5225.97    355.60 o
   4  26   0      886.08      781.59    225.28 o
   5  26   0     1194.70      903.09    247.00 o
   6  26   0      169.15      263.67    229.65 o
   7  26   0      319.91      171.37    236.88 o
   8  26   0       14.54      133.82    271.52 o
   9  26   0     1879.32     1890.24    404.96 o
  10  26   0      423.22       45.23    352.52 o
  11  26   0       49.49      -49.02    373.51 o
   1  27   0      102.14     -112.04    187.16 o
   2  27   0      475.97      484.27    217.65 o
   3  27   0      655.33      537.08    212.87 o
   4  27   0     1286.74     1236.92    249.48 o
   5  27   0      666.78      490.62    282.17 o
   6  27   0     2469.77     1943.96    364.60 o
   7  27   0      103.99      -78.00    311.88 o
   8  27   0     2312.02     1556.81    380.26 o
   9  27   0     3488.48     3381.80    483.62 o
  10  27   0       78.40      -18.00    355.48 o
   0  28   0      301.71     -169.54    274.89 o
   1  28   0     2647.52     2711.99    285.37 o
   2  28   0    14035.30    12233.18    654.94 o
   3  28   0       20.67      482.73    263.00 o
   4  28   0     1798.45     1131.67    308.03 o
   5  28   0     1585.42     1112.96    319.34 o
   6  28   0      102.06      111.42    277.22 o
   7  28   0     4721.23     4292.35    496.75 o
   8  28   0     7249.71     7988.96   1084.83 o
   9  28   0      150.89      792.31    393.72 o
   1  29   0     3963.28     3864.77    394.48 o
   2  29   0      324.25      540.19    257.80 o
   3  29   0      685.39      682.83    287.43 o
   4  29   0     8874.09     8930.97    588.27 o
   5  29   0     4609.87     4828.52    478.69 o
   6  29   0      157.92      613.35    319.35 o
   7  29   0      333.82      172.89    352.33 o
   8  29   0     2340.43     2549.34    440.61 o
   9  29   0       58.11      -57.17    344.77 o
   0  30   0      646.78      686.93    395.04 o
   1  30   0     9552.42     9466.34    582.27 o
   2  30   0      305.10      744.66    291.94 o
   3  30   0      346.41      545.67    291.02 o
   4  30   0      102.74       -9.54    276.82 o
   5  30   0      625.95      975.58    335.19 o
   6  30   0      443.66      249.73    329.38 o
   7  30   0     4235.95     4101.23    496.80 o
   8  30   0       56.12      -92.74    327.94 o
   1  31   0      418.10      677.87    289.06 o
   2  31   0     1022.43      992.15    318.39 o
   3  31   0      133.26       49.91    271.46 o
   4  31   0     2309.18     3089.23    417.18 o
   5  31   0      353.56      701.18    478.31 o
   6  31   0      939.40      570.02    335.43 o
   7  31   0      223.34      189.09    350.76 o
   0  32   0     2365.51     1521.99    475.11 o
   1  32   0      151.99      105.54    282.53 o
   2  32   0     9677.43     9037.34    636.56 o
   3  32   0       34.58       78.53    289.97 o
   4  32   0     2233.99     1488.94    367.84 o
   5  32   0      211.54      489.66    342.21 o
   6  32   0       96.93      534.66    350.37 o
   1  33   0     3233.64     2880.18    391.85 o
   2  33   0     1411.27     1161.32    348.18 o
   3  33   0      596.73      691.14    335.68 o
   4  33   0      485.33     1236.74    362.62 o
   5  33   0     1054.77     1142.54    381.36 o
   0  34   0     4000.26     4066.03    986.35 o
   1  34   0     1557.05     1590.85    556.89 o
   2  34   0       20.17      229.50    480.40 o
   3  34   0      433.23      -26.19    497.96 o
 -15   0   1      474.15      594.94    378.47 o
 -13   0   1       90.25      -69.46    284.36 o
 -11   0   1    10996.91    11916.85    978.13 o
  -9   0   1    35723.68    34127.10   1324.88 o
  -7   0   1     7990.36     7817.45    389.71 o
  -5   0   1    33667.35    35313.09    936.68 o
  -3   0   1   130145.05   132409.11   3488.04 o
  -1   0   1    71264.99      -17.85      8.92 o
   3   0   1    28676.00    29415.97    815.62 o
   5   0   1      309.39      361.26     91.83 o
   7   0   1    19309.51    22158.23    788.09 o
   9   0   1    22060.95    22111.35   1274.65 o
  11   0   1     3931.02     4888.81    448.05 o
  13   0   1     3339.83     4119.46    601.22 o
  15   0   1    11382.13    11716.76    967.89 o
 -16   1   1      199.64      213.11    286.69 o
 -15   1   1     1505.33     1819.74    318.24 o
 -14   1   1     9158.56     8933.07    730.78 o
 -13   1   1      218.51      192.70    207.35 o
 -12   1   1    18502.02    17934.22    646.22 o
 -11   1   1     2988.48     2783.15    274.38 o
 -10   1   1       40.00       89.63    144.14 o
  -9   1   1     5684.41     5477.57    293.06 o
  -8   1   1      385.99      258.43    116.05 o
  -7   1   1     3891.85     4487.67    202.35 o
  -6   1   1    17999.01    16200.13    387.22 o
  -5   1   1    10136.42     9608.92    223.52 o
  -4   1   1       11.12       15.40     37.27 o
  -3   1   1    59374.94    63411.04   1151.01 o
  -2   1   1     7523.10     6856.60    220.10 o
  -1   1   1     4400.15      -13.57      6.78 o
   0   1   1     9088.42        1.50      9.43 o
   1   1   1    52700.87      -13.93      6.96 o
   2   1   1    20174.92    18383.41    711.63 o
   3   1   1    49295.39    52070.77    888.25 o
   4   1   1    22791.43    24363.43    448.60 o
   5   1   1    20281.24    20972.50    461.35 o
   6   1   1    10092.23     9482.13    289.36 o
   7   1   1     8109.31     7674.93    287.39 o
   8   1   1       89.79      118.18    102.29 o
   9   1   1     1958.70     2157.72    198.17 o
  10   1   1     5135.45     5113.15    301.57 o
  11   1   1    12735.56    13505.15    585.52 o
  12   1   1    13096.62    14543.02    573.24 o
  13   1   1      146.44      158.54    206.96 o
  14   1   1      562.77      439.10    240.74 o
  15   1   1     1308.79     1333.47    311.85 o
  16   1   1      346.21      312.58    303.29 o
 -16   2   1      435.83      568.73    306.84 o
 -15   2   1      266.58       -5.14    259.14 o
 -14   2   1      107.39       63.99    227.46 o
 -13   2   1       16.55      339.80    206.93 o
 -12   2   1     1373.20     1434.71    237.85 o
 -11   2   1     1794.30     2373.48    244.93 o
 -10   2   1      587.67      870.97    181.06 o
  -9   2   1     3758.45     3360.62    240.78 o
  -8   2   1    12725.95    11932.13    418.91 o
  -7   2   1     4139.97     4419.48    233.72 o
  -6   2   1    12445.44    13097.37    345.50 o
  -5   2   1    26925.72    28196.97    564.51 o
  -4   2   1      660.63      804.76     60.36 o
  -3   2   1     8575.06     9799.23    201.01 o
  -2   2   1     7927.38     7153.33    173.23 o
  -1   2   1      158.17       -4.55      7.85 o
   0   2   1    43251.16      -23.29     11.64 o
   1   2   1    15797.50       11.87      8.39 o
   2   2   1     7332.24     7570.27    155.97 o
   3   2   1     6856.50     7296.50    159.55 o
   4   2   1    17700.60    18703.34    355.01 o
   5   2   1      776.39     1169.38     86.29 o
   6   2   1     7203.14     7054.87    239.98 o
   7   2   1       52.17      -71.62     71.26 o
   8   2   1    15179.82    16985.21    497.13 o
   9   2   1     7868.92     7755.44    552.96 o
  10   2   1      960.16      742.82    169.68 o
  11   2   1      917.02     1013.60    194.34 o
  12   2   1     3641.57     4470.12    342.43 o
  13   2   1     7595.16     7520.45    520.86 o
  14   2   1    10531.18    10380.65    561.33 o
  15   2   1       46.91       24.17    262.37 o
  16   2   1     8756.31    10044.10    625.01 o
 -16   3   1     1884.63     2110.73    352.58 o
 -15   3   1     2502.30     2527.43    444.83 o
 -14   3   1      925.17     1050.51    262.37 o
 -13   3   1       36.80       86.55    207.17 o
 -12   3   1     2437.26     2928.92    284.22 o
 -11   3   1     3800.79     3738.00    288.92 o
 -10   3   1     3924.82     3815.73    268.54 o
  -9   3   1    13719.05    14014.57    489.36 o
  -8   3   1      247.32      394.91    119.93 o
  -7   3   1       42.48       30.86     76.77 o
  -6   3   1     1515.19     1833.20    122.26 o
  -5   3   1    28363.18    29584.27    613.64 o
  -4   3   1     1336.62     1436.83     75.54 o
  -3   3   1    39392.27    40681.19    706.76 o
  -2   3   1     7205.54     7048.81    153.63 o
  -1   3   1      217.60       -0.52     10.31 o
   0   3   1     4703.45       -0.16     13.93 o
   2   3   1    38037.00    38124.86    632.47 o
   3   3   1    15624.67    17346.85    333.87 o
   4   3   1     9736.16    10678.54    252.03 o
   5   3   1     1836.28     1873.59    102.81 o
   6   3   1     2698.57     3280.67    149.71 o
   7   3   1      287.16       34.84     78.00 o
   8   3   1    17170.78    17273.92    501.93 o
   9   3   1     8285.97     7932.56    349.31 o
  10   3   1    15400.67    15191.23    532.53 o
  11   3   1     8108.01     7944.57    394.35 o
  12   3   1     4688.76     4342.15    405.32 o
  13   3   1       71.08     -224.73    191.19 o
  14   3   1     1121.98      710.81    284.13 o
  15   3   1     1261.50      890.40    280.10 o
  16   3   1       68.61      -10.87    295.43 o
 -16   4   1     1160.17     1356.48    338.14 o
 -15   4   1     1066.29     1541.71    311.33 o
 -14   4   1      155.19      280.55    244.94 o
 -13   4   1      320.38      682.77    229.54 o
 -12   4   1      162.11      521.04    194.65 o
 -11   4   1      106.12      109.18    163.53 o
 -10   4   1     3168.36     3041.28    248.34 o
  -9   4   1    10065.88    10195.66    424.47 o
  -8   4   1      457.54      476.51    118.45 o
  -7   4   1      209.70      227.24     85.51 o
  -6   4   1      202.26      249.80     74.48 o
  -5   4   1     2742.23     3033.33    128.06 o
  -4   4   1      639.56      902.05     62.12 o
  -3   4   1      200.92       77.67     35.07 o
  -2   4   1      671.00      502.02     42.10 o
  -1   4   1    12726.11    11467.54    585.69 o
   0   4   1      260.80      -43.73     41.07 o
   1   4   1      267.39      219.96     32.12 o
   2   4   1    56088.52    55743.09    914.99 o
   3   4   1     5187.22     5790.17    138.71 o
   4   4   1     9688.96    11224.68    229.45 o
   5   4   1    47695.78    51231.52    974.90 o
   6   4   1    53126.97    52308.27   1144.21 o
   7   4   1     5190.06     5267.22    204.97 o
   8   4   1     1854.01     1788.51    164.87 o
   9   4   1      384.40      299.59    138.78 o
  10   4   1     2526.49     2525.37    277.93 o
  11   4   1     4022.31     5145.18    324.71 o
  12   4   1     1148.98     1420.95    232.05 o
  13   4   1     5710.01     5926.32    452.03 o
  14   4   1      329.40      124.78    238.82 o
  15   4   1    14078.39    13842.55    689.00 o
  16   4   1      488.72      429.52    304.92 o
 -16   5   1      859.02      433.60    344.57 o
 -15   5   1     3762.81     3845.02    391.57 o
 -14   5   1      533.15      251.98    246.44 o
 -13   5   1    13899.36    13721.55    580.42 o
 -12   5   1     7821.90     7849.55    426.09 o
 -11   5   1    12088.16    12555.32    509.10 o
 -10   5   1      398.49      203.43    155.74 o
  -9   5   1     1989.26     1819.85    224.62 o
  -8   5   1     2351.50     2561.97    179.29 o
  -7   5   1     2569.26     2215.43    147.52 o
  -6   5   1    22085.76    24120.52    537.04 o
  -5   5   1    25692.79    26019.06    534.19 o
  -4   5   1       61.89      143.60     46.09 o
  -3   5   1      514.20      546.89     47.45 o
  -2   5   1     6239.20     6442.17    147.88 o
  -1   5   1    37902.51    37505.96    713.84 o
   0   5   1        1.47      -19.12     14.19 o
   1   5   1    20092.94    20064.00    382.77 o
   2   5   1    33473.72    33867.85    589.82 o
   3   5   1    26379.35    25448.72    447.00 o
   4   5   1     6376.79     7297.15    213.36 o
   5   5   1    87884.05    87963.52   1620.92 o
   6   5   1     1234.29     1351.53    112.07 o
   7   5   1     7828.01     8015.59    269.36 o
   8   5   1      952.41     1070.28    143.57 o
   9   5   1     4934.57     5214.15    337.20 o
  10   5   1     2977.60     2979.03    244.55 o
  11   5   1    12924.55    12824.08    507.56 o
  12   5   1     3927.42     3684.87    311.74 o
  13   5   1     1077.29     1009.82    242.83 o
  14   5   1      136.24     -174.03    229.26 o
  15   5   1      491.46       82.79    259.91 o
  16   5   1      805.10      242.54    302.19 o
 -16   6   1     9794.97    10964.16    700.09 o
 -15   6   1       58.69        9.82    259.00 o
 -14   6   1       58.60     -114.12    231.29 o
 -13   6   1     2902.93     3258.77    316.25 o
 -12   6   1      626.35      549.67    205.16 o
 -11   6   1      106.08      361.33    174.70 o
 -10   6   1    28354.21    28274.97    829.22 o
  -9   6   1      180.23      413.82    141.97 o
  -8   6   1    11098.82    10592.50    357.17 o
  -7   6   1     3722.87     3868.44    213.12 o
  -6   6   1    29149.46    30165.93    668.96 o
  -5   6   1      212.30      275.29     64.78 o
  -4   6   1     1531.15     1738.55     91.17 o
  -3   6   1    20739.74    22155.21    409.08 o
  -2   6   1   113602.84   112298.81   1943.53 o
  -1   6   1    23451.26    25559.96    480.37 o
   0   6   1     1456.14     1605.31     55.96 o
   1   6   1    87291.63    92915.24   1667.35 o
   2   6   1    54375.60    53156.41    910.21 o
   3   6   1     3305.34     3425.89    106.88 o
   4   6   1    10150.29    10857.70    236.41 o
   5   6   1      280.95      241.92     67.44 o
   6   6   1     9396.09     9349.73    268.29 o
   7   6   1     1480.48     1362.96    167.10 o
   8   6   1    13708.06    13761.26    560.25 o
   9   6   1     2343.77     2504.97    235.52 o
  10   6   1      253.34      229.26    160.49 o
  11   6   1     5069.14     5741.94    497.97 o
  12   6   1       36.54       19.87    180.23 o
  13   6   1     2693.20     2397.06    292.71 o
  14   6   1      299.69      136.12    234.80 o
  15   6   1       13.43      312.85    268.68 o
  16   6   1     5295.26     6028.68    492.85 o
 -16   7   1     1785.37     1763.61    358.78 o
 -15   7   1     2753.11     3503.45    387.22 o
 -14   7   1      108.45     -330.32    226.93 o
 -13   7   1     6713.35     7012.67    431.02 o
 -12   7   1     2602.17     2408.24    272.69 o
 -11   7   1      697.30      516.16    180.20 o
 -10   7   1     2096.64     2241.40    226.57 o
  -9   7   1     2627.71     2163.28    203.96 o
  -8   7   1      289.16      481.15    116.07 o
  -7   7   1     1094.20      841.78    117.51 o
  -6   7   1     1665.67     1371.08    122.94 o
  -5   7   1    18131.52    18293.84    417.16 o
  -4   7   1     3257.12     3490.49    128.30 o
  -3   7   1    39925.39    41139.37    746.95 o
  -2   7   1     2987.36     3419.93     99.13 o
  -1   7   1    83298.51    86035.88   1552.29 o
   0   7   1      210.04      151.63     40.54 o
   1   7   1    21075.80    21221.91    395.21 o
   2   7   1    18543.38    18788.47    361.81 o
   3   7   1      561.22      638.86     57.29 o
   4   7   1     2648.43     2969.14    122.78 o
   5   7   1    35949.53    35234.01    701.97 o
   6   7   1     3467.89     3882.85    170.13 o
   7   7   1      700.35      751.38    120.69 o
   8   7   1     6811.20     6642.49    290.21 o
   9   7   1     3950.29     3918.57    259.82 o
  10   7   1     9704.49    10033.72    425.03 o
  11   7   1      859.48      521.42    188.28 o
  12   7   1    10951.85    10725.15    492.51 o
  13   7   1      134.03      100.63    211.84 o
  14   7   1     1009.89     1224.76    283.39 o
  15   7   1      811.35      373.43    282.70 o
  16   7   1       93.08     -261.31    286.33 o
 -16   8   1     1387.37     1745.65    363.10 o
 -15   8   1     3938.10     3922.34    537.75 o
 -14   8   1      508.94      409.68    261.11 o
 -13   8   1     2099.89     2246.09    301.58 o
 -12   8   1     3571.02     3723.79    316.24 o
 -11   8   1      374.65      560.32    188.00 o
 -10   8   1    20132.16    20655.59    662.38 o
  -9   8   1     8624.65     9821.00    403.15 o
  -8   8   1      483.00      350.22    114.30 o
  -7   8   1      288.61      341.18    108.42 o
  -6   8   1    37311.08    38714.82    893.17 o
  -5   8   1    10413.96    10672.28    283.58 o
  -4   8   1     1419.47     1567.29     94.23 o
  -3   8   1    14403.88    15442.19    314.56 o
  -2   8   1    14377.79    15363.81    303.62 o
  -1   8   1    23358.77    22805.29    422.83 o
   0   8   1     3965.08     3576.75    112.46 o
   1   8   1     1486.42     1722.15     72.42 o
   2   8   1     4125.46     4544.86    125.48 o
   3   8   1     8650.04     9910.89    224.20 o
   4   8   1      526.63      871.72     80.43 o
   5   8   1     5601.05     5434.34    188.91 o
   6   8   1      909.54     1010.46    109.93 o
   7   8   1    14349.05    14765.33    458.48 o
   8   8   1      203.86      195.50    124.16 o
   9   8   1     8276.19     8260.42    364.87 o
  10   8   1     9890.38     9489.86    419.03 o
  11   8   1      404.09      429.70    185.84 o
  12   8   1     1092.95     1160.09    234.00 o
  13   8   1      378.22      265.67    215.14 o
  14   8   1     5981.08     5781.30    412.33 o
  15   8   1     7341.76     7096.02    496.17 o
  16   8   1      214.77      306.62    313.36 o
 -16   9   1     1873.84     2338.11    407.59 o
 -15   9   1     2202.29     1614.50    350.79 o
 -14   9   1      297.73      300.10    254.15 o
 -13   9   1     2327.73     2091.52    291.56 o
 -12   9   1     2891.60     2537.54    276.23 o
 -11   9   1     4883.19     5318.10    339.52 o
 -10   9   1       30.26       43.49    156.83 o
  -9   9   1    19988.46    20927.39    695.20 o
  -8   9   1     1307.89     1492.97    162.57 o
  -7   9   1      641.74      544.76    124.24 o
  -6   9   1     1859.54     1999.51    160.04 o
  -5   9   1    47205.38    47389.60    955.02 o
  -4   9   1      971.13      633.56     73.06 o
  -3   9   1      568.99      395.23     58.26 o
  -2   9   1    18973.58    18283.64    356.17 o
  -1   9   1     1346.66     1338.92     74.75 o
   0   9   1    16822.90    17907.63    343.11 o
   1   9   1    36282.91    37237.81    649.29 o
   2   9   1    15001.40    14947.81    316.65 o
   3   9   1       55.95       75.95     50.30 o
   4   9   1    16041.86    16748.29    367.98 o
   5   9   1    15427.33    17264.08    406.95 o
   6   9   1      989.48      865.29    123.47 o
   7   9   1     4568.81     4916.15    238.22 o
   8   9   1      910.34     1124.71    156.95 o
   9   9   1     1615.91     1680.72    226.81 o
  10   9   1    10669.09    10330.37    435.45 o
  11   9   1    11078.39    11642.24    489.98 o
  12   9   1        8.61       37.99    185.65 o
  13   9   1     4241.33     4365.87    417.56 o
  14   9   1      674.88      591.89    264.86 o
  15   9   1       21.38      437.37    282.33 o
  16   9   1     4167.83     4727.03    452.88 o
 -16  10   1     1833.12     1742.15    390.95 o
 -15  10   1     1102.50     1561.90    409.25 o
 -14  10   1     1067.50      653.68    286.75 o
 -13  10   1      107.96      228.63    229.07 o
 -12  10   1     1197.14     1724.88    268.04 o
 -11  10   1     1250.28     1204.02    261.89 o
 -10  10   1      662.07      887.22    206.78 o
  -9  10   1     8867.94     9317.61    588.52 o
  -8  10   1     7787.64     8065.25    325.10 o
  -7  10   1        3.48      -97.01     99.07 o
  -6  10   1      635.22      514.19    113.23 o
  -5  10   1    18135.01    18002.44    421.04 o
  -4  10   1     4227.93     5384.14    170.41 o
  -3  10   1    22482.41    24301.88    508.98 o
  -2  10   1    66948.55    71367.32   1311.01 o
  -1  10   1      190.88      190.20     41.71 o
   0  10   1     5406.40     5775.40    141.76 o
   1  10   1    33352.41    35750.60    630.09 o
   2  10   1      136.79      101.18     49.56 o
   3  10   1    11025.69    11538.19    317.01 o
   4  10   1    25073.52    26140.27    538.74 o
   5  10   1     3636.30     4385.97    212.62 o
   6  10   1    33800.12    34252.35    846.87 o
   7  10   1     8166.85     8400.25    417.39 o
   8  10   1     4926.90     4973.54    313.45 o
   9  10   1     1876.06     1830.78    206.96 o
  10  10   1     5576.46     5427.63    325.56 o
  11  10   1      258.45      443.64    192.09 o
  12  10   1       55.96      -66.73    187.09 o
  13  10   1     2074.13     1914.64    286.43 o
  14  10   1     1010.79      731.85    266.19 o
  15  10   1      307.70      431.78    288.67 o
  16  10   1     1534.97     1156.32    372.59 o
 -16  11   1     1283.92      337.33    408.71 o
 -15  11   1      455.57      300.45    348.88 o
 -14  11   1     6658.59     6645.93    485.40 o
 -13  11   1     1942.71     2044.75    312.64 o
 -12  11   1     7512.13     7420.05    450.44 o
 -11  11   1    13883.32    13662.11    585.01 o
 -10  11   1     5092.31     5030.33    342.50 o
  -9  11   1     4452.31     4959.94    316.94 o
  -8  11   1     1858.47     1700.94    180.34 o
  -7  11   1      622.06      643.11    148.26 o
  -6  11   1    67987.51    66368.01   1620.30 o
  -5  11   1    18821.87    20472.36    470.08 o
  -4  11   1     1274.73     1045.24     93.31 o
  -3  11   1       13.98       23.52     56.82 o
  -2  11   1    95675.39    98044.83   1782.77 o
  -1  11   1      191.25      239.25     47.47 o
   0  11   1       48.69       27.04     43.10 o
   1  11   1      236.46      321.97     52.38 o
   2  11   1     6824.53     8666.66    214.72 o
   3  11   1     3924.17     3612.02    180.16 o
   4  11   1     1608.86     1420.93    102.59 o
   5  11   1     7204.95     7246.29    241.84 o
   6  11   1    29785.93    31075.50    780.10 o
   7  11   1      330.97      414.12    119.40 o
   8  11   1     1045.32      645.04    221.86 o
   9  11   1      876.95      768.23    217.16 o
  10  11   1     3847.67     4021.21    314.36 o
  11  11   1     4763.36     5037.96    364.91 o
  12  11   1     1819.91     1439.47    262.52 o
  13  11   1     1734.27     1406.48    296.90 o
  14  11   1      386.11      287.66    276.98 o
  15  11   1      447.96      558.40    313.99 o
 -15  12   1     2650.62     3243.52    415.26 o
 -14  12   1      906.65      986.07    303.88 o
 -13  12   1       38.03       83.61    245.36 o
 -12  12   1     1512.66     1649.95    272.67 o
 -11  12   1     7227.33     7452.72    536.45 o
 -10  12   1     3226.54     3292.69    291.50 o
  -9  12   1    27942.13    28992.46    838.90 o
  -8  12   1      165.58      280.15    138.33 o
  -7  12   1     3835.39     3865.67    230.65 o
  -6  12   1    12662.53    12284.13    432.53 o
  -5  12   1    34444.46    34122.08    786.43 o
  -4  12   1     8902.76     8432.44    282.03 o
  -3  12   1    23880.88    24207.88    517.78 o
  -2  12   1    47223.50    50799.54   1000.51 o
  -1  12   1    21501.18    22653.55    438.38 o
   0  12   1    19581.63    20440.42    413.47 o
   1  12   1    53234.25    55267.47    993.76 o
   2  12   1    21280.18    22373.35    480.49 o
   3  12   1      430.00      260.14     70.12 o
   4  12   1     1626.34     1683.46    111.03 o
   5  12   1     5968.46     6394.88    236.01 o
   6  12   1     2062.00     1724.83    165.36 o
   7  12   1     7623.71     8049.73    360.27 o
   8  12   1     8021.09     7811.48    372.33 o
   9  12   1    44277.67    45537.22   1295.77 o
  10  12   1       84.14       31.62    188.52 o
  11  12   1      131.51      443.81    211.65 o
  12  12   1     1038.91     1019.23    254.71 o
  13  12   1     4491.56     5494.24    599.57 o
  14  12   1     2613.29     1871.89    334.93 o
  15  12   1      435.99      222.87    311.17 o
 -15  13   1     3524.58     3543.69    428.20 o
 -14  13   1     8062.85     9371.92    622.88 o
 -13  13   1      617.92      698.90    283.69 o
 -12  13   1     3646.55     3449.74    336.88 o
 -11  13   1     1878.74     1609.56    303.76 o
 -10  13   1      123.07       -5.10    174.08 o
  -9  13   1     8382.37     8884.84    419.71 o
  -8  13   1      175.17      138.65    146.06 o
  -7  13   1      790.09      721.39    141.22 o
  -6  13   1    36349.20    35659.88    883.41 o
  -5  13   1    18136.79    17740.41    461.53 o
  -4  13   1     7176.92     7137.11    324.31 o
  -3  13   1      915.08     1031.29     91.90 o
  -2  13   1    67169.45    69155.22   1341.59 o
  -1  13   1     2877.64     2607.35    125.38 o
   0  13   1      336.38      466.91     80.39 o
   1  13   1     4611.02     4523.58    145.05 o
   2  13   1     2194.34     2359.72    115.01 o
   3  13   1        7.22       10.66     67.94 o
   4  13   1    18722.20    18213.53    441.95 o
   5  13   1     3417.44     3477.52    179.94 o
   6  13   1     5915.19     6130.04    291.96 o
   7  13   1      202.46       80.25    117.43 o
   8  13   1     1843.09     1800.06    212.38 o
   9  13   1     1157.67      937.60    195.09 o
  10  13   1      107.26      462.72    202.77 o
  11  13   1     4219.86     4927.38    362.25 o
  12  13   1       33.97      144.24    225.96 o
  13  13   1     1195.42     1267.48    294.38 o
  14  13   1      104.99     -185.52    264.04 o
  15  13   1       68.88      258.80    304.76 o
 -15  14   1     6013.13     6567.61    626.76 o
 -14  14   1       72.19      186.42    279.39 o
 -13  14   1      996.51      859.54    282.78 o
 -12  14   1     1354.88     1998.06    294.10 o
 -11  14   1     4341.93     3595.65    417.49 o
 -10  14   1     2278.57     2494.89    271.22 o
  -9  14   1     1926.52     2066.59    239.32 o
  -8  14   1    20868.57    21316.56    696.33 o
  -7  14   1     5972.53     6308.73    297.26 o
  -6  14   1      627.59      665.98    126.38 o
  -5  14   1     3333.93     3363.91    176.89 o
  -4  14   1     1247.42     1497.72    120.36 o
  -3  14   1     7456.79     8184.91    236.50 o
  -2  14   1     3321.52     3164.86    135.05 o
  -1  14   1     1609.79     1796.83     99.03 o
   0  14   1     4213.08     3974.83    142.68 o
   1  14   1    22787.73    22757.49    469.14 o
   2  14   1      235.23       55.13     73.40 o
   3  14   1      134.37       95.49     74.12 o
   4  14   1     5611.51     5527.53    214.51 o
   5  14   1     6251.20     6136.64    261.73 o
   6  14   1    32976.39    33335.21    840.05 o
   7  14   1     6809.65     7165.65    304.51 o
   8  14   1     6315.91     7489.08    374.42 o
   9  14   1      966.16      668.37    189.63 o
  10  14   1     3623.01     3436.58    329.07 o
  11  14   1       95.54       -7.25    197.68 o
  12  14   1       83.39      -10.21    277.87 o
  13  14   1      919.38     1005.76    287.67 o
  14  14   1     1289.85     1398.21    324.17 o
  15  14   1       13.12     -299.64    298.17 o
 -15  15   1      887.03      639.90    436.08 o
 -14  15   1      128.38      -48.07    274.37 o
 -13  15   1      157.52      366.86    267.93 o
 -12  15   1     4865.05     4873.71    395.99 o
 -11  15   1     3390.45     3684.41    436.70 o
 -10  15   1     1023.86      958.84    220.75 o
  -9  15   1    11150.83    10214.85    456.34 o
  -8  15   1     2154.68     2023.15    223.24 o
  -7  15   1     1442.45     1561.05    169.06 o
  -6  15   1     7631.46     8717.88    319.11 o
  -5  15   1     1852.99     2313.27    155.97 o
  -4  15   1     8062.98     8682.27    276.23 o
  -3  15   1       54.44       43.31     75.05 o
  -2  15   1     7480.99     7654.73    218.21 o
  -1  15   1    12081.70    12493.41    292.87 o
   0  15   1      114.62      178.70     66.44 o
   1  15   1       41.13      137.28     66.25 o
   2  15   1    19125.21    19614.50    438.79 o
   3  15   1    35901.65    36209.02    787.14 o
   4  15   1      263.32      403.94    102.89 o
   5  15   1      327.80      398.03    108.17 o
   6  15   1       93.46      191.21    115.42 o
   7  15   1     1038.23      856.16    151.98 o
   8  15   1     6955.05     7488.08    370.29 o
   9  15   1     4954.87     5542.35    411.80 o
  10  15   1     2349.29     3115.21    320.96 o
  11  15   1     1758.80     2375.39    313.96 o
  12  15   1     7626.34     7114.78    469.57 o
  13  15   1      506.48      506.09    277.69 o
  14  15   1      631.85      677.37    311.80 o
  15  15   1       18.27     -220.47    304.21 o
 -15  16   1     1948.27     2047.30    469.71 o
 -14  16   1     2438.65     2537.59    407.62 o
 -13  16   1       89.39       64.48    250.36 o
 -12  16   1       54.52      219.80    235.91 o
 -11  16   1     1745.33     1848.32    281.02 o
 -10  16   1      301.78      -47.91    202.08 o
  -9  16   1     1360.07      920.64    250.49 o
  -8  16   1     8954.24     9075.01    414.59 o
  -7  16   1    17041.42    18533.09    544.53 o
  -6  16   1      821.77     1042.27    142.49 o
  -5  16   1      419.63      550.05    117.55 o
  -4  16   1    13828.25    14045.89    386.12 o
  -3  16   1     3480.07     3812.70    172.51 o
  -2  16   1     7880.69     8196.84    232.78 o
  -1  16   1    11711.93    11864.10    295.64 o
   0  16   1    12766.32    12879.96    325.55 o
   1  16   1      348.40      183.71     76.23 o
   2  16   1    49168.12    49434.34    988.02 o
   3  16   1        3.50      -39.45     85.00 o
   4  16   1     9385.70     9359.49    315.03 o
   5  16   1    30047.23    31636.36    751.85 o
   6  16   1     5017.91     5022.15    249.69 o
   7  16   1     6687.62     7291.25    335.07 o
   8  16   1    12677.79    13445.84    489.26 o
   9  16   1     5681.86     5917.45    360.85 o
  10  16   1     1327.31     1715.67    290.66 o
  11  16   1       79.46      183.73    227.90 o
  12  16   1     4462.93     4680.88    398.28 o
  13  16   1      995.33      868.16    290.39 o
  14  16   1     1241.56      586.10    310.31 o
 -14  17   1      911.87     1353.38    377.57 o
 -13  17   1    15339.38    16549.76    801.61 o
 -12  17   1     2213.59     1846.83    310.06 o
 -11  17   1     2035.05     2077.50    407.94 o
 -10  17   1      298.91      310.47    219.85 o
  -9  17   1     6293.88     6874.44    676.80 o
  -8  17   1      109.70       54.10    159.65 o
  -7  17   1     6673.04     6784.36    301.48 o
  -6  17   1      166.59      129.39    117.71 o
  -5  17   1     5731.58     5655.86    266.23 o
  -4  17   1     1591.36     1567.61    136.30 o
  -3  17   1    14810.48    15584.30    413.71 o
  -2  17   1        3.14      -61.02     75.06 o
  -1  17   1    20749.36    21174.30    487.69 o
   0  17   1     4271.93     4428.89    171.52 o
   1  17   1    20048.73    20090.21    489.54 o
   2  17   1     4594.48     4695.11    184.85 o
   3  17   1      275.77      210.41     93.52 o
   4  17   1     8426.43     8671.58    306.19 o
   5  17   1    19668.25    19593.38    514.97 o
   6  17   1        2.99      153.26    123.70 o
   7  17   1        7.14      184.70    133.55 o
   8  17   1     1159.99      895.58    186.23 o
   9  17   1     1237.11      971.25    230.26 o
  10  17   1     5546.74     5096.74    394.65 o
  11  17   1     1044.74     1415.28    281.00 o
  12  17   1      978.64      558.46    265.22 o
  13  17   1      289.88       96.46    266.64 o
  14  17   1     1183.86     1354.30    345.76 o
 -14  18   1        9.61     -133.91    321.97 o
 -13  18   1     3704.61     4817.35    709.39 o
 -12  18   1      161.35      192.02    284.08 o
 -11  18   1     1316.43     1602.41    281.59 o
 -10  18   1    25363.31    25875.36    940.94 o
  -9  18   1     1083.19      783.57    224.73 o
  -8  18   1     5387.18     5268.01    330.38 o
  -7  18   1     3279.58     3397.04    226.52 o
  -6  18   1    22043.06    21450.18    599.80 o
  -5  18   1     3068.94     3516.35    208.22 o
  -4  18   1      225.93      170.31    103.24 o
  -3  18   1     2018.10     2419.06    146.43 o
  -2  18   1     7870.75     7704.65    243.24 o
  -1  18   1       52.53       55.29     82.06 o
   0  18   1    19430.30    19625.45    481.20 o
   1  18   1     1813.00     2041.85    133.69 o
   2  18   1     9130.80     8619.42    273.72 o
   3  18   1        4.49      -34.70     91.54 o
   4  18   1     2339.62     2537.74    176.61 o
   5  18   1     1112.74      846.07    163.30 o
   6  18   1     1327.68     1829.34    228.11 o
   7  18   1     1095.35     1225.53    180.58 o
   8  18   1    14964.78    14404.99    518.83 o
   9  18   1     1219.17      817.84    230.27 o
  10  18   1    10660.06    11242.67    566.69 o
  11  18   1       60.47       10.12    234.04 o
  12  18   1      126.59      464.73    260.02 o
  13  18   1      933.63     1037.95    309.51 o
  14  18   1       21.02     -300.52    336.61 o
 -14  19   1      941.31      958.61    384.61 o
 -13  19   1    11522.33    12960.85    739.14 o
 -12  19   1     3353.92     3784.09    418.50 o
 -11  19   1      144.17     -170.08    248.27 o
 -10  19   1      165.91      299.04    234.69 o
  -9  19   1    11594.80    10268.87    552.44 o
  -8  19   1      111.78      -47.74    182.00 o
  -7  19   1    10174.24    10527.44    390.15 o
  -6  19   1     2776.54     2984.44    209.94 o
  -5  19   1       28.77      -92.87    115.28 o
  -4  19   1     9090.57     9619.54    315.24 o
  -3  19   1     6902.09     7727.77    258.28 o
  -2  19   1     2649.50     2874.24    153.37 o
  -1  19   1     1100.54     1053.68    124.30 o
   0  19   1     1799.00     1751.34    129.60 o
   1  19   1      442.04      315.18     95.85 o
   2  19   1    11549.58    11937.67    345.29 o
   3  19   1     1514.66     1656.36    166.17 o
   4  19   1      998.20      839.92    136.81 o
   5  19   1     7077.65     6845.36    289.17 o
   6  19   1     2188.52     1829.37    181.39 o
   7  19   1       45.56       47.62    140.42 o
   8  19   1      272.00      335.72    185.05 o
   9  19   1      210.67      472.30    212.68 o
  10  19   1      697.19      211.78    236.37 o
  11  19   1     1051.36      611.36    270.90 o
  12  19   1     2210.75     1971.19    411.49 o
  13  19   1      547.21      472.39    329.78 o
  14  19   1        2.87      315.73    357.22 o
 -13  20   1     1435.57     1425.47    371.12 o
 -12  20   1     4163.62     3794.37    428.95 o
 -11  20   1     1449.28     1023.70    322.41 o
 -10  20   1     8174.64     9091.38   1048.22 o
  -9  20   1     9759.93     9971.10    514.83 o
  -8  20   1     3351.13     3948.92    308.99 o
  -7  20   1     4428.75     4730.66    318.83 o
  -6  20   1    18038.82    19007.83    559.13 o
  -5  20   1     1043.08     1151.31    155.14 o
  -4  20   1     8119.14     8380.22    294.96 o
  -3  20   1        1.00      189.82    102.39 o
  -2  20   1     1550.30     1314.08    134.63 o
  -1  20   1    22304.27    21660.19    537.93 o
   0  20   1    15684.66    15286.52    409.02 o
   1  20   1       91.34      208.91     96.20 o
   2  20   1     2046.92     2274.04    189.09 o
   3  20   1      222.19      129.03    103.68 o
   4  20   1    14769.27    14851.63    474.94 o
   5  20   1    16852.57    17148.50    511.74 o
   6  20   1      972.92      859.29    157.72 o
   7  20   1     8630.28     9588.87    406.97 o
   8  20   1     4920.29     4669.26    419.65 o
   9  20   1      130.95      -46.86    196.90 o
  10  20   1      126.10       13.99    233.44 o
  11  20   1      186.87       10.88    253.05 o
  12  20   1      129.10      728.33    331.16 o
  13  20   1     2282.70     2291.62    500.55 o
 -13  21   1     1289.40     1124.09    494.43 o
 -12  21   1      738.37     1006.98    386.10 o
 -11  21   1      975.61      917.79    330.63 o
 -10  21   1      169.26      155.57    267.99 o
  -9  21   1      130.36      175.30    259.78 o
  -8  21   1     4892.58     5064.70    343.95 o
  -7  21   1      210.92      396.78    180.44 o
  -6  21   1      653.72      531.42    163.92 o
  -5  21   1     4638.52     4800.29    417.14 o
  -4  21   1      878.18      939.83    138.88 o
  -3  21   1     1963.05     2093.60    153.31 o
  -2  21   1     6774.97     7961.33    286.91 o
  -1  21   1     3321.07     3367.98    176.94 o
   0  21   1     1612.42     1645.41    182.90 o
   1  21   1     9374.47    10360.46    320.12 o
   2  21   1     3294.29     3930.94    194.68 o
   3  21   1    13043.82    13786.60    416.94 o
   4  21   1      553.41      571.28    131.19 o
   5  21   1     3748.04     3674.19    303.51 o
   6  21   1     1135.71     1046.75    204.83 o
   7  21   1     2627.51     2205.96    250.89 o
   8  21   1       17.28       -1.86    178.24 o
   9  21   1     6159.72     6686.61    405.84 o
  10  21   1    16232.35    15838.21    697.61 o
  11  21   1     1252.71     1567.61    366.80 o
  12  21   1      614.37      -58.93    321.25 o
  13  21   1      787.31      802.86    396.86 o
 -13  22   1      641.68     1095.42    403.59 o
 -12  22   1     1085.47     1015.50    336.77 o
 -11  22   1      790.49      762.28    327.68 o
 -10  22   1     3035.42     3028.47    391.34 o
  -9  22   1    11991.40    11817.27    648.58 o
  -8  22   1     3222.55     3223.29    358.32 o
  -7  22   1       76.35      209.21    180.39 o
  -6  22   1     2226.60     2657.79    259.46 o
  -5  22   1    11473.89    12228.64    592.57 o
  -4  22   1     2514.48     2583.72    184.50 o
  -3  22   1     3131.39     3163.04    191.71 o
  -2  22   1     3827.98     3696.83    193.88 o
  -1  22   1     6799.15     7055.44    256.66 o
   0  22   1     7291.50     7846.73    272.16 o
   1  22   1     5046.31     5140.18    323.28 o
   2  22   1       30.93       91.32    107.73 o
   3  22   1       64.45      272.68    123.12 o
   4  22   1      739.17      841.65    169.36 o
   5  22   1      241.56      424.29    149.92 o
   6  22   1    15243.28    15103.23    562.11 o
   7  22   1      162.94      179.73    181.22 o
   8  22   1       17.10      111.69    195.66 o
   9  22   1     4697.26     4745.28    359.36 o
  10  22   1     1721.85     1326.95    378.22 o
  11  22   1       44.32      653.52    325.69 o
  12  22   1     6090.34     6463.42    662.59 o
 -12  23   1     4145.13     3942.60    491.31 o
 -11  23   1      728.15      462.74    326.24 o
 -10  23   1      542.33      716.22    319.63 o
  -9  23   1      716.80      451.76    280.32 o
  -8  23   1      758.49      704.40    263.41 o
  -7  23   1     8081.02     8828.40    478.33 o
  -6  23   1     4682.50     4730.58    346.19 o
  -5  23   1      162.83      472.57    167.63 o
  -4  23   1     1402.82     1123.45    178.33 o
  -3  23   1     8297.93     8910.51    311.12 o
  -2  23   1    20107.20    19806.26    522.80 o
  -1  23   1       65.27       92.05    112.17 o
   0  23   1     6685.22     6298.13    246.58 o
   1  23   1     1344.15     1523.05    149.61 o
   2  23   1     1500.54     1354.14    164.47 o
   3  23   1     4677.21     4965.76    235.18 o
   4  23   1     5545.60     5880.57    371.49 o
   5  23   1       46.46     -122.17    160.43 o
   6  23   1    10729.72     9905.00    444.56 o
   7  23   1     1900.21     1305.39    233.05 o
   8  23   1        2.98       -1.34    195.96 o
   9  23   1     3704.90     3825.87    375.34 o
  10  23   1      591.63      393.29    349.18 o
  11  23   1     2589.23     2577.38    453.59 o
  12  23   1     6961.59     7146.61    683.84 o
 -12  24   1     4082.09     3050.82    523.45 o
 -11  24   1     5776.85     6315.57    538.49 o
 -10  24   1      244.29      102.06    290.74 o
  -9  24   1    13623.31    11707.98    823.19 o
  -8  24   1     6130.70     6355.94    581.17 o
  -7  24   1     5051.46     5328.27    498.50 o
  -6  24   1      650.93      519.38    221.19 o
  -5  24   1     3149.38     3209.49    270.36 o
  -4  24   1     1338.50     1768.35    222.09 o
  -3  24   1    16284.88    16200.61    568.06 o
  -2  24   1     8057.25     7216.26    349.84 o
  -1  24   1     5948.75     5804.79    244.96 o
   0  24   1     5277.63     5427.25    235.52 o
   1  24   1    15981.08    16089.10    477.43 o
   2  24   1     3212.50     3239.51    332.76 o
   3  24   1     1719.25     2014.43    306.82 o
   4  24   1     4589.10     4902.06    316.52 o
   5  24   1        5.52      -85.29    169.69 o
   6  24   1     2436.92     2444.77    261.46 o
   7  24   1      493.25      175.15    223.87 o
   8  24   1     1916.71     2354.45    320.24 o
   9  24   1     1232.58     1552.26    338.53 o
  10  24   1      720.79      484.37    407.13 o
  11  24   1      137.81      148.87    359.84 o
  12  24   1      345.17      567.06    395.92 o
 -11  25   1      186.05       83.12    366.04 o
 -10  25   1     1537.42     1635.04    380.01 o
  -9  25   1      508.11      500.45    292.08 o
  -8  25   1      783.48      843.52    309.65 o
  -7  25   1       66.36       -6.03    223.72 o
  -6  25   1     8780.32     8352.48    457.33 o
  -5  25   1     2006.31     1908.12    260.82 o
  -4  25   1     3917.98     3472.46    281.00 o
  -3  25   1     2608.09     2789.68    278.99 o
  -2  25   1     9688.22    10361.67    430.71 o
  -1  25   1     5296.79     6058.33    321.47 o
   0  25   1      575.47      551.38    167.14 o
   1  25   1     3667.81     3794.20    262.73 o
   2  25   1     2007.96     2132.00    220.53 o
   3  25   1     7816.67     7653.65    367.64 o
   4  25   1    18062.74    17103.50    603.83 o
   5  25   1      465.08      642.39    218.33 o
   6  25   1      713.50      455.75    235.18 o
   7  25   1     1178.06     1186.76    272.94 o
   8  25   1      746.20      467.63    277.65 o
   9  25   1     4871.47     4321.17    648.96 o
  10  25   1      530.20      406.79    345.44 o
  11  25   1      261.56      466.67    375.67 o
 -11  26   1     1156.13      214.39    418.47 o
 -10  26   1     1771.53     1897.76    421.81 o
  -9  26   1     2296.91     2048.27    371.24 o
  -8  26   1     2477.72     2492.91    368.42 o
  -7  26   1      152.23     -172.17    258.20 o
  -6  26   1       41.67      174.48    241.54 o
  -5  26   1       55.93      -14.69    202.47 o
  -4  26   1     2652.95     2894.79    359.66 o
  -3  26   1      832.56      878.09    217.84 o
  -2  26   1     3994.74     4328.24    318.52 o
  -1  26   1       71.11       41.05    178.90 o
   0  26   1    13372.03    14019.98    621.73 o
   1  26   1     4851.35     5463.06    345.10 o
   2  26   1      726.59      697.38    206.23 o
   3  26   1      720.71      911.77    221.58 o
   4  26   1       71.53      326.53    208.72 o
   5  26   1     1910.04     1556.58    260.26 o
   6  26   1     7738.11     8056.80    506.38 o
   7  26   1      234.81      382.56    269.88 o
   8  26   1       15.76      -57.31    272.96 o
   9  26   1      214.24      433.02    314.93 o
  10  26   1        8.74     -235.29    326.99 o
  11  26   1      990.56     1538.22    433.87 o
 -10  27   1      450.23      502.43    359.54 o
  -9  27   1      549.37      467.58    347.54 o
  -8  27   1        0.81       95.29    315.19 o
  -7  27   1     1911.22     2391.71    388.47 o
  -6  27   1      116.68      222.33    255.09 o
  -5  27   1      125.51     -190.33    227.11 o
  -4  27   1      131.94       12.54    231.05 o
  -3  27   1     3607.54     3554.30    344.64 o
  -2  27   1     2470.89     2566.27    312.69 o
  -1  27   1      781.63      592.14    205.18 o
   0  27   1     2766.23     3264.33    290.78 o
   1  27   1     2462.20     2960.49    348.56 o
   2  27   1     8754.96     9357.95    499.34 o
   3  27   1    13999.86    13122.89    678.15 o
   4  27   1     1154.31     1180.36    266.60 o
   5  27   1     2864.34     2683.79    336.87 o
   6  27   1     2910.18     3102.17    368.14 o
   7  27   1       47.19      -83.10    271.09 o
   8  27   1     2803.06     3201.87    405.69 o
   9  27   1    10399.70     9858.47    708.57 o
  10  27   1     2484.20     3206.73    506.00 o
  -9  28   1       96.77      -78.70    338.32 o
  -8  28   1      913.81     1041.68    364.89 o
  -7  28   1      169.67       26.52    325.70 o
  -6  28   1     1871.59     1486.48    422.49 o
  -5  28   1      851.08      705.53    285.21 o
  -4  28   1     5641.33     6404.29    490.35 o
  -3  28   1     2171.13     2885.11    332.39 o
  -2  28   1      241.83      493.96    227.38 o
  -1  28   1     3939.27     3704.62    555.67 o
   0  28   1      859.40      661.28    236.93 o
   1  28   1     1444.78     1890.30    277.47 o
   2  28   1     7080.45     7694.56    609.09 o
   3  28   1      510.76      725.50    253.10 o
   4  28   1     1614.02     2032.46    305.64 o
   5  28   1      212.63       99.74    246.04 o
   6  28   1     4502.36     4219.21    554.62 o
   7  28   1     3421.59     2906.64    457.55 o
   8  28   1     1328.02     1044.76    372.00 o
   9  28   1      513.14      259.67    338.70 o
  -9  29   1     3044.24     3094.21    491.10 o
  -8  29   1     3037.20     3115.45    990.94 o
  -7  29   1     8834.45     8080.96    614.31 o
  -6  29   1     1402.78     1370.27    352.92 o
  -5  29   1      295.38      331.61    304.71 o
  -4  29   1     1677.90     2068.53    351.39 o
  -3  29   1     7244.49     6752.38    508.74 o
  -2  29   1     5781.54     5398.27    448.21 o
  -1  29   1       25.50      285.45    256.02 o
   0  29   1      136.28     -118.79    228.71 o
   1  29   1     1153.60     1390.54    314.03 o
   2  29   1        1.10      356.65    261.81 o
   3  29   1     2207.32     2080.82    412.76 o
   4  29   1      733.15      654.42    291.43 o
   5  29   1     3658.34     3548.20    425.38 o
   6  29   1       13.68      130.31    295.29 o
   7  29   1      485.19      825.15    355.91 o
   8  29   1       44.22       26.26    326.13 o
   9  29   1      559.66      820.08    390.84 o
  -8  30   1       20.34      183.17    338.15 o
  -7  30   1        6.49       41.41    319.46 o
  -6  30   1     7568.06     8045.84    796.85 o
  -5  30   1      343.31      342.52    303.56 o
  -4  30   1     3033.76     3273.76    405.16 o
  -3  30   1      421.36      376.98    282.63 o
  -2  30   1     2817.40     2690.30    491.63 o
  -1  30   1        2.92     -233.88    243.93 o
   0  30   1    10334.72    11434.09    719.01 o
   1  30   1       38.55       63.47    251.49 o
   2  30   1     4637.62     4801.55    588.93 o
   3  30   1      128.22       85.43    271.43 o
   4  30   1       34.91     -119.26    272.03 o
   5  30   1      104.53     -186.93    284.91 o
   6  30   1      808.86      764.57    338.25 o
   7  30   1      218.90       28.30    363.09 o
   8  30   1     2889.97     2916.88    750.76 o
  -7  31   1     5490.15     5339.61    731.81 o
  -6  31   1      566.80      783.73    362.69 o
  -5  31   1     1499.64     1416.16    364.67 o
  -4  31   1     4045.40     4396.65    455.33 o
  -3  31   1    10726.88    11909.88   1274.41 o
  -2  31   1      197.98      327.85    279.42 o
  -1  31   1      235.57      -34.23    260.46 o
   0  31   1       98.36      207.05    272.16 o
   1  31   1     2543.25     2858.92    369.68 o
   2  31   1     2396.00     2717.33    461.93 o
   3  31   1      111.01      275.23    278.51 o
   4  31   1      302.30       87.45    286.24 o
   5  31   1      380.47      292.10    319.96 o
   6  31   1      136.87      -73.67    314.29 o
   7  31   1      669.18      822.47    366.53 o
  -6  32   1     2067.41     1756.66    421.40 o
  -5  32   1     1211.83      629.66    335.74 o
  -4  32   1       19.88     -123.34    296.82 o
  -3  32   1      930.54      870.17    326.55 o
  -2  32   1       85.27     -139.14    280.42 o
  -1  32   1     5172.78     5197.66    465.47 o
   0  32   1        7.18     -177.76    336.37 o
   1  32   1     2587.96     1893.87    441.68 o
   2  32   1      115.10       37.01    356.24 o
   3  32   1       29.42      -21.79    357.21 o
   4  32   1       62.28      369.96    365.94 o
   5  32   1      895.48      958.31    443.98 o
   6  32   1      342.57        0.69    399.07 o
  -5  33   1      494.47      558.19    418.88 o
  -4  33   1     4166.97     2992.62    529.93 o
  -3  33   1     5346.49     5133.09    601.84 o
  -2  33   1      756.13      774.07    393.98 o
  -1  33   1     1187.18      691.05    397.79 o
   0  33   1       22.32      -39.83    471.85 o
   1  33   1     1135.90     1650.60    433.03 o
   2  33   1      999.59      888.78    389.61 o
   3  33   1     4893.33     4602.21    577.20 o
   4  33   1      113.09      119.02    364.82 o
   5  33   1      853.32     1927.72    477.09 o
  -3  34   1     1823.69     1078.28    440.26 o
  -2  34   1     1825.27     1421.19    741.31 o
  -1  34   1        8.60     -274.24    372.74 o
   0  34   1     4693.77     3378.11    661.59 o
   1  34   1     4062.19     4411.58    577.29 o
   2  34   1       27.08      435.02    387.53 o
   3  34   1      309.06      912.17    433.82 o
 -16   0   2     6728.88     6979.05    722.36 o
 -14   0   2     1679.45     1473.95    410.80 o
 -12   0   2      355.53     -268.72    290.88 o
 -10   0   2     9620.02     9590.27    631.44 o
  -8   0   2    25154.68    27175.08    965.59 o
  -6   0   2    12531.18    12832.89    465.68 o
  -4   0   2      253.94      212.88     64.86 o
  -2   0   2    15451.51    15800.47    400.90 o
   2   0   2     9869.18     9448.95    268.84 o
   4   0   2    39458.78    38667.11    937.98 o
   6   0   2    22388.82    20942.98    730.16 o
   8   0   2      359.37      263.63    143.51 o
  10   0   2     6602.81     5206.97    426.72 o
  12   0   2    12525.98    12687.79    751.55 o
  14   0   2       54.12      721.67    351.64 o
  16   0   2     5483.32     6266.42    708.53 o
 -16   1   2       17.58     -169.57    279.21 o
 -15   1   2       36.68      219.61    273.70 o
 -14   1   2     2099.13     2258.27    314.20 o
 -13   1   2     3374.99     3321.91    318.51 o
 -12   1   2      535.16      336.28    203.87 o
 -11   1   2     4594.29     5602.57    346.18 o
 -10   1   2       33.18      109.79    148.95 o
  -9   1   2      153.66      112.93    128.70 o
  -8   1   2    25538.29    26606.79    671.39 o
  -7   1   2     6232.08     6825.21    264.59 o
  -6   1   2    28551.69    30161.13    647.98 o
  -5   1   2    19843.36    20163.89    412.39 o
  -4   1   2    48120.18    49195.61    859.67 o
  -3   1   2    16730.36    17348.03    325.55 o
  -2   1   2     1173.31     1271.19     52.16 o
  -1   1   2     4371.24      167.41     28.48 o
   0   1   2    16391.45      -22.38     11.19 o
   1   1   2     9750.08     7077.25    213.06 o
   2   1   2    13087.67    14332.47    272.62 o
   3   1   2     3288.57     3722.72    119.74 o
   4   1   2    31489.66    32005.56    593.21 o
   5   1   2     9594.64     9255.57    288.91 o
   6   1   2      502.05      713.14     89.80 o
   7   1   2     2940.69     3081.73    165.40 o
   8   1   2      383.22      444.51    120.03 o
   9   1   2     8274.21     8109.52    350.31 o
  10   1   2     8822.62     8898.28    388.14 o
  11   1   2      445.46       87.16    175.51 o
  12   1   2     2461.30     2458.77    267.17 o
  13   1   2       92.07      533.68    218.26 o
  14   1   2     1451.71     1303.86    275.24 o
  15   1   2      180.55      480.31    275.71 o
  16   1   2      806.09      811.27    333.31 o
 -16   2   2      210.20      429.83    304.62 o
 -15   2   2     3186.50     3175.90    364.73 o
 -14   2   2      345.90       51.85    226.23 o
 -13   2   2     1530.98     2332.51    279.00 o
 -12   2   2       13.73       -3.72    178.52 o
 -11   2   2    33626.13    35186.14   1007.40 o
 -10   2   2     1198.06     1328.38    231.49 o
  -9   2   2     3479.26     4011.16    262.88 o
  -8   2   2     9455.79     9825.89    376.71 o
  -7   2   2    12523.90    11841.92    629.31 o
  -6   2   2     1308.91     1406.18    108.36 o
  -5   2   2     7413.42     6714.45    186.81 o
  -4   2   2    14447.29    14676.11    285.74 o
  -3   2   2    15994.08    16865.56    309.05 o
  -2   2   2     6036.32     6225.18    134.19 o
  -1   2   2    11587.19     9643.43    505.96 o
   0   2   2     3431.80       51.53     79.29 o
   1   2   2     9923.91     8745.84    354.87 o
   2   2   2    13560.66    14468.75    265.56 o
   3   2   2     6546.79     8037.58    173.16 o
   4   2   2     3214.35     3240.31    112.12 o
   5   2   2    32573.42    34489.22    702.17 o
   6   2   2     1925.01     2001.15    125.84 o
   7   2   2    24294.79    24141.36    597.12 o
   8   2   2     8904.51     9028.61    344.64 o
   9   2   2     7386.82     7848.94    345.24 o
  10   2   2      637.20      647.79    164.73 o
  11   2   2      965.04      743.12    187.59 o
  12   2   2      140.22      264.79    185.65 o
  13   2   2     7127.22     6446.86    425.62 o
  14   2   2     4662.95     4115.21    487.97 o
  15   2   2    13604.94    12766.39    653.32 o
  16   2   2      927.60      966.37    329.55 o
 -16   3   2      406.50     1018.11    438.68 o
 -15   3   2      102.95      202.28    268.19 o
 -14   3   2     8879.05     9686.29    523.44 o
 -13   3   2       73.50      106.26    207.77 o
 -12   3   2     3581.46     3366.15    303.61 o
 -11   3   2     5291.91     5887.08    354.19 o
 -10   3   2     1106.26      737.94    179.37 o
  -9   3   2      503.36      485.94    146.30 o
  -8   3   2    35891.45    36900.80    981.57 o
  -7   3   2    56731.08    57907.68   1226.60 o
  -6   3   2    15487.66    15228.09    386.90 o
  -5   3   2     1696.81     1905.41    109.83 o
  -4   3   2     8219.92     8697.16    198.99 o
  -3   3   2    31883.84    32538.21    595.60 o
  -2   3   2    19045.04    19879.23    385.03 o
  -1   3   2     3086.21     2476.08     68.31 o
   0   3   2    17842.72    16289.97    518.84 o
   1   3   2        0.82       11.89     13.50 o
   2   3   2    35168.75    36883.12    615.05 o
   3   3   2   133844.69   136065.38   2194.35 o
   4   3   2    52578.14    54438.69    914.00 o
   5   3   2     3203.63     3270.37    137.79 o
   6   3   2     8399.15     8026.84    310.72 o
   7   3   2      555.96      355.94    138.48 o
   8   3   2     5942.59     6039.95    268.75 o
   9   3   2    11647.90    11168.85    421.46 o
  10   3   2    17994.18    17938.83    628.59 o
  11   3   2    14042.52    13803.65    529.42 o
  12   3   2     2107.08     2395.72    262.32 o
  13   3   2     2386.18     2598.41    296.30 o
  14   3   2     2220.88     2164.75    306.30 o
  15   3   2      149.37      223.35    254.47 o
  16   3   2     1115.82      991.04    329.07 o
 -16   4   2     1993.98     1969.11    364.42 o
 -15   4   2     2286.97     2417.42    420.75 o
 -14   4   2      979.91      903.03    255.57 o
 -13   4   2        4.50       99.83    200.77 o
 -12   4   2       36.42      -97.79    186.00 o
 -11   4   2     1629.97     1719.45    230.11 o
 -10   4   2    28337.55    29666.59    862.67 o
  -9   4   2     3311.44     3305.39    239.36 o
  -8   4   2      536.92      581.71    132.13 o
  -7   4   2     3188.06     3411.42    186.84 o
  -6   4   2    15914.87    15697.21    396.97 o
  -5   4   2     9205.91     9725.31    259.75 o
  -4   4   2    85677.05    86984.66   1476.34 o
  -3   4   2    18323.70    19419.08    361.52 o
  -2   4   2      262.88      249.55     34.70 o
  -1   4   2     3137.76     3205.56     76.46 o
   0   4   2    18318.91    17574.23    470.78 o
   1   4   2     4129.87     4214.18     97.60 o
   2   4   2     2677.56     2396.05     71.40 o
   3   4   2     1570.23     1417.55     65.46 o
   4   4   2    10701.39    11646.71    238.33 o
   5   4   2       16.34       -5.27     56.56 o
   6   4   2    44011.04    43486.61    889.71 o
   7   4   2     5626.84     5227.06    213.95 o
   8   4   2     3383.27     3536.92    213.86 o
   9   4   2     2356.12     2548.75    217.47 o
  10   4   2     1805.97     1650.23    201.80 o
  11   4   2       52.86      162.12    170.45 o
  12   4   2     3987.51     3612.51    300.36 o
  13   4   2     3116.96     2634.15    302.26 o
  14   4   2     5222.60     5150.88    442.46 o
  15   4   2     1447.33     1607.07    320.91 o
  16   4   2    10098.25    10895.14    618.85 o
 -16   5   2      179.06      776.33    317.03 o
 -15   5   2     6981.09     6975.08    491.27 o
 -14   5   2       22.09      196.84    232.79 o
 -13   5   2     2488.92     2236.38    286.88 o
 -12   5   2     6467.42     6326.30    383.50 o
 -11   5   2     1954.60     1841.05    234.68 o
 -10   5   2     3086.25     2665.88    238.27 o
  -9   5   2     4863.51     5358.85    297.14 o
  -8   5   2      151.26       44.41    103.50 o
  -7   5   2    13079.72    13660.65    379.48 o
  -6   5   2      601.42      587.57     94.01 o
  -5   5   2    21959.00    24166.88    503.79 o
  -4   5   2     2862.39     2589.18    108.24 o
  -3   5   2    12802.73    13061.87    268.86 o
  -2   5   2     8404.64     9492.41    208.78 o
  -1   5   2     5162.92     4836.22    107.84 o
   0   5   2     7759.51     7219.32    229.36 o
   1   5   2       80.80       69.77     22.52 o
   2   5   2     4522.58     4901.50    118.60 o
   3   5   2    60867.00    64033.58   1058.53 o
   4   5   2     1266.97     1758.31     82.83 o
   5   5   2     2052.25     2192.48    154.18 o
   6   5   2      488.37      485.05     97.79 o
   7   5   2     2008.11     1926.79    146.41 o
   8   5   2      133.50       27.91    107.49 o
   9   5   2     8547.21     8318.77    360.64 o
  10   5   2    12892.66    12604.73    488.51 o
  11   5   2    12601.29    12578.70    501.17 o
  12   5   2      627.61      829.92    214.49 o
  13   5   2       61.34      265.71    199.97 o
  14   5   2      214.64     -108.44    216.48 o
  15   5   2      204.09      359.23    269.42 o
  16   5   2     4352.63     5568.57    494.67 o
 -16   6   2       82.62      149.65    284.38 o
 -15   6   2     2179.09     1945.71    321.22 o
 -14   6   2       55.83       -4.54    233.05 o
 -13   6   2       43.21      104.09    204.33 o
 -12   6   2      642.13      439.14    203.33 o
 -11   6   2     1008.55      760.65    205.01 o
 -10   6   2     1344.45     1774.81    212.79 o
  -9   6   2    11309.59    11490.22    555.92 o
  -8   6   2      791.25      772.67    179.34 o
  -7   6   2    20133.01    20459.65    533.46 o
  -6   6   2     6715.65     7331.48    260.77 o
  -5   6   2     8277.82     8325.72    236.09 o
  -4   6   2     9464.14     9761.22    237.27 o
  -3   6   2     3807.69     3571.82    113.17 o
  -2   6   2     8829.54     9197.97    200.27 o
  -1   6   2    70383.41    73639.65   1326.73 o
   0   6   2     1080.87     1026.84     52.88 o
   1   6   2    41117.29    42641.76    754.47 o
   2   6   2     5429.91     5426.01    148.54 o
   3   6   2     1658.63     1456.04     70.24 o
   4   6   2     3972.70     3998.38    132.58 o
   5   6   2     4513.33     4222.71    153.25 o
   6   6   2     1946.74     2337.45    137.10 o
   7   6   2     1007.74     1221.37    150.98 o
   8   6   2     3168.16     3541.62    229.55 o
   9   6   2      123.77      192.20    128.41 o
  10   6   2       52.94       66.96    147.77 o
  11   6   2      111.62       71.51    162.45 o
  12   6   2        5.92      103.60    188.93 o
  13   6   2     3367.83     3121.20    314.86 o
  14   6   2       19.18       24.35    237.60 o
  15   6   2     1021.31      668.26    289.73 o
  16   6   2      268.20      728.20    317.94 o
 -16   7   2     5001.89     4996.23    466.56 o
 -15   7   2      986.37     1434.82    323.77 o
 -14   7   2     1977.72     1617.30    322.57 o
 -13   7   2     1702.47     1701.28    273.66 o
 -12   7   2    13390.32    13174.84    553.61 o
 -11   7   2     3662.49     3948.02    329.80 o
 -10   7   2     1720.38     1607.32    203.51 o
  -9   7   2       63.82      -43.52    121.71 o
  -8   7   2    14379.91    13983.83    674.08 o
  -7   7   2    22689.26    22785.60    614.73 o
  -6   7   2    15667.37    17094.77    412.33 o
  -5   7   2      264.18      183.99     69.78 o
  -4   7   2     1154.64     1315.78     89.54 o
  -3   7   2    54931.07    57221.05   1021.92 o
  -2   7   2       36.37       35.17     29.27 o
  -1   7   2    11740.57    11213.48    227.24 o
   0   7   2    17656.57    18492.76    391.57 o
   1   7   2     3989.92     4248.34    108.35 o
   2   7   2    15305.15    16145.86    304.76 o
   3   7   2    31934.35    32571.07    585.34 o
   4   7   2      197.53      273.05     59.86 o
   5   7   2      289.53      299.65     69.82 o
   6   7   2     5913.22     6474.17    210.70 o
   7   7   2      264.29      160.79    101.58 o
   8   7   2       27.04       93.60    120.68 o
   9   7   2    17357.22    17155.56    653.33 o
  10   7   2     4401.76     4121.33    282.82 o
  11   7   2     4952.06     5245.36    332.58 o
  12   7   2     4250.95     4362.36    330.21 o
  13   7   2     5087.44     5295.96    401.97 o
  14   7   2     2445.42     1963.96    307.45 o
  15   7   2      158.10      106.83    263.98 o
  16   7   2     2779.96     3091.08    537.15 o
 -16   8   2      325.60      912.81    359.29 o
 -15   8   2     2267.49     2383.34    348.93 o
 -14   8   2       40.41     -188.99    233.17 o
 -13   8   2        6.91      431.13    228.39 o
 -12   8   2      999.97     1197.48    234.75 o
 -11   8   2     2439.27     2741.05    269.22 o
 -10   8   2    31572.22    34285.06    971.46 o
  -9   8   2     1198.69      924.10    167.78 o
  -8   8   2     2506.46     3003.52    214.97 o
  -7   8   2      385.69      384.30    110.43 o
  -6   8   2     3649.18     3952.55    171.11 o
  -5   8   2      894.92      619.42     86.07 o
  -4   8   2    89217.35    90665.24   1732.49 o
  -3   8   2      528.00      230.62     50.70 o
  -2   8   2     6694.83     7031.37    167.03 o
  -1   8   2      808.01      920.43     47.61 o
   0   8   2    91688.87    89151.38   1748.42 o
   1   8   2    51670.86    55177.15    970.47 o
   2   8   2    23883.64    26127.00    510.72 o
   3   8   2    11587.41    10650.52    264.87 o
   4   8   2     5562.82     5982.26    214.31 o
   5   8   2     2035.00     2230.30    120.62 o
   6   8   2    39224.66    41291.77    855.10 o
   7   8   2     7787.51     7358.62    406.72 o
   8   8   2     7692.17     8641.08    357.11 o
   9   8   2     1569.43     1643.31    191.14 o
  10   8   2     1122.55      959.03    220.10 o
  11   8   2      807.97      481.27    193.13 o
  12   8   2     5071.52     5507.22    408.68 o
  13   8   2      560.01      203.37    218.65 o
  14   8   2     5067.41     5289.52    412.77 o
  15   8   2     1530.11     1687.38    324.05 o
  16   8   2     2649.01     3051.43    405.62 o
 -16   9   2       95.48       90.15    315.48 o
 -15   9   2    10748.61    12636.02   1127.39 o
 -14   9   2     3047.65     4024.57    484.06 o
 -13   9   2      962.60     1068.66    270.04 o
 -12   9   2      693.10      785.58    240.29 o
 -11   9   2     4874.02     4992.36    357.44 o
 -10   9   2      455.80      529.06    182.58 o
  -9   9   2      681.43      600.06    158.79 o
  -8   9   2    23116.42    22407.35    663.60 o
  -7   9   2     6102.63     6297.20    273.76 o
  -6   9   2    18810.48    20028.30    534.57 o
  -5   9   2       17.46      -32.41     67.82 o
  -4   9   2     2593.31     2645.59    120.04 o
  -3   9   2      474.05      497.78     58.47 o
  -2   9   2      729.56      702.30     62.49 o
  -1   9   2    27044.72    28188.82    559.99 o
   0   9   2    19054.97    17985.27    327.83 o
   1   9   2    14953.86    14799.21    306.66 o
   2   9   2    13752.26    14209.28    317.45 o
   3   9   2    11049.05    11139.61    249.68 o
   4   9   2    43014.77    45004.56    904.46 o
   5   9   2    14233.71    14629.18    360.84 o
   6   9   2     5101.52     5388.38    238.50 o
   7   9   2    27583.55    26672.55    697.60 o
   8   9   2      229.92      131.17    128.17 o
   9   9   2     1422.63     1136.29    180.03 o
  10   9   2    21957.28    21991.39    697.06 o
  11   9   2    10734.59    11484.47    488.23 o
  12   9   2     4603.93     5245.91    363.16 o
  13   9   2      751.36      725.43    273.74 o
  14   9   2     5773.95     5854.55    424.77 o
  15   9   2       44.78      -95.11    271.34 o
  16   9   2      405.33      -10.23    290.08 o
 -16  10   2     1505.03     1572.41    380.85 o
 -15  10   2     1189.13      734.22    318.60 o
 -14  10   2      189.67      253.66    269.50 o
 -13  10   2     1020.00     1270.66    289.27 o
 -12  10   2      396.95      271.81    217.23 o
 -11  10   2    13032.93    13086.02    564.97 o
 -10  10   2      975.22      782.90    197.69 o
  -9  10   2       26.81       49.58    142.48 o
  -8  10   2       18.13      -11.64    118.72 o
  -7  10   2     3594.64     3230.23    198.98 o
  -6  10   2     1049.73      942.35    121.85 o
  -5  10   2    31675.27    32989.22    727.68 o
  -4  10   2    22703.73    24006.97    518.11 o
  -3  10   2    32393.47    32299.38    628.69 o
  -2  10   2     6019.17     5822.56    159.53 o
  -1  10   2    46821.48    48304.96    981.82 o
   0  10   2      211.61      115.90     34.42 o
   1  10   2    10360.38    11001.19    255.52 o
   2  10   2      516.54      615.34     60.10 o
   3  10   2    40958.09    44806.90    820.96 o
   4  10   2    24077.88    25447.83    549.58 o
   5  10   2     8640.77     9005.70    263.27 o
   6  10   2       71.83      287.51     97.53 o
   7  10   2    35467.49    34718.28    970.18 o
   8  10   2    18379.24    18497.08    581.31 o
   9  10   2     7005.43     7287.77    354.68 o
  10  10   2     4565.29     4515.53    302.12 o
  11  10   2       11.55       58.98    178.28 o
  12  10   2     2662.82     2745.60    294.85 o
  13  10   2      424.76      330.22    229.76 o
  14  10   2      341.30     -121.41    252.35 o
  15  10   2     2043.54     2112.88    371.97 o
 -16  11   2     5496.72     6391.11    730.21 o
 -15  11   2      742.96      466.00    319.75 o
 -14  11   2     4313.63     4919.37    439.06 o
 -13  11   2    12509.59    12158.98    597.62 o
 -12  11   2     3623.61     3274.15    399.12 o
 -11  11   2      658.45      730.87    220.68 o
 -10  11   2      153.84      239.15    229.98 o
  -9  11   2      970.13     1075.38    204.84 o
  -8  11   2      159.22      -67.80    121.26 o
  -7  11   2      269.57      250.40    119.52 o
  -6  11   2     1044.70      821.38    120.02 o
  -5  11   2     2293.11     1933.92    125.65 o
  -4  11   2     1132.88     1271.19    107.07 o
  -3  11   2     3028.67     2903.32    133.19 o
  -2  11   2      244.89      209.91     44.75 o
  -1  11   2      197.61      107.65     40.30 o
   0  11   2    14938.35    14742.42    319.29 o
   1  11   2    10942.35    10765.23    256.17 o
   2  11   2     2073.72     1847.02     91.89 o
   3  11   2     3135.48     2874.70    123.45 o
   4  11   2    42361.82    44399.28    899.75 o
   5  11   2    18178.48    18072.84    445.05 o
   6  11   2     1008.52     1295.94    155.22 o
   7  11   2     9450.92    10010.46    388.73 o
   8  11   2        2.10       68.23    137.90 o
   9  11   2    14773.47    14610.48    647.87 o
  10  11   2    12314.20    12440.87    613.86 o
  11  11   2      758.80      575.71    198.89 o
  12  11   2      704.84      717.83    218.64 o
  13  11   2     2639.03     2912.15    318.59 o
  14  11   2        3.79       53.54    244.63 o
  15  11   2     1321.53     1428.09    346.27 o
 -15  12   2       16.92     -111.52    290.42 o
 -14  12   2       86.98      204.82    278.84 o
 -13  12   2       29.00      302.27    246.33 o
 -12  12   2      240.77      353.45    229.68 o
 -11  12   2      219.97      471.77    206.83 o
 -10  12   2     3806.88     4265.23    427.89 o
  -9  12   2     1956.65     1664.32    199.98 o
  -8  12   2    12152.91    11786.93    435.26 o
  -7  12   2     1674.29     1800.28    173.08 o
  -6  12   2      594.76      768.30    118.10 o
  -5  12   2       44.47       95.89     76.15 o
  -4  12   2     1718.19     2021.09    118.10 o
  -3  12   2       83.84      113.67     60.56 o
  -2  12   2    15681.43    17906.56    390.42 o
  -1  12   2     2513.20     2460.04    103.23 o
   0  12   2    18844.26    19754.07    439.40 o
   1  12   2      576.79      471.70     74.11 o
   2  12   2     3075.46     3277.33    132.73 o
   3  12   2     3837.91     4044.98    161.75 o
   4  12   2    12265.73    13261.03    344.87 o
   5  12   2       95.95      235.18     93.49 o
   6  12   2    32225.88    33931.63    798.99 o
   7  12   2     2376.58     2297.04    196.40 o
   8  12   2     1325.57     1196.73    192.44 o
   9  12   2      480.00      758.42    188.05 o
  10  12   2     3042.35     3226.18    318.84 o
  11  12   2     1608.30     1315.36    245.77 o
  12  12   2     2249.55     2048.30    300.82 o
  13  12   2     1506.07      943.15    277.26 o
  14  12   2       57.59      157.24    258.04 o
  15  12   2      310.40      223.39    382.80 o
 -15  13   2     5053.99     5003.81    570.16 o
 -14  13   2    14144.21    15845.87    734.98 o
 -13  13   2     1662.18     1975.42    317.12 o
 -12  13   2       28.81      198.31    219.54 o
 -11  13   2     9673.96    10241.30    502.92 o
 -10  13   2     2690.50     2767.55    276.03 o
  -9  13   2      445.18      242.55    155.82 o
  -8  13   2     6661.10     6658.84    343.31 o
  -7  13   2    13386.81    13233.04    460.47 o
  -6  13   2     1480.90     1252.76    139.01 o
  -5  13   2    38333.89    39342.25    890.18 o
  -4  13   2     7027.79     6863.31    218.13 o
  -3  13   2     6022.27     6427.28    209.41 o
  -2  13   2       30.86       30.58     51.44 o
  -1  13   2    10362.14    10603.17    258.43 o
   0  13   2     3891.84     3502.70    133.82 o
   1  13   2     6792.10     7308.87    203.25 o
   2  13   2    14533.66    15940.47    367.91 o
   3  13   2     4339.34     5044.12    230.31 o
   4  13   2     7470.62     7082.89    244.27 o
   5  13   2     6157.10     6430.02    241.44 o
   6  13   2     7539.83     7957.94    308.09 o
   7  13   2       30.09      -35.45    121.97 o
   8  13   2     6042.11     6109.22    315.36 o
   9  13   2     1491.42     1201.98    215.55 o
  10  13   2    15785.11    15885.51    814.14 o
  11  13   2      703.30      619.28    220.50 o
  12  13   2      996.36     1415.81    268.28 o
  13  13   2     2073.63     2571.02    337.74 o
  14  13   2       17.33     -395.60    255.67 o
  15  13   2      495.17      621.28    319.87 o
 -15  14   2      698.89      440.03    356.93 o
 -14  14   2       36.67      -99.41    312.58 o
 -13  14   2     1264.24      920.96    287.06 o
 -12  14   2       28.63     -196.26    263.82 o
 -11  14   2    21784.90    21606.64    783.15 o
 -10  14   2      541.98      419.53    201.40 o
  -9  14   2      609.76      245.99    160.19 o
  -8  14   2    16545.00    17545.58    783.25 o
  -7  14   2     4656.74     4793.54    363.60 o
  -6  14   2      129.45      170.74    101.94 o
  -5  14   2    14382.74    14970.89    406.88 o
  -4  14   2    21937.52    20962.97    489.49 o
  -3  14   2    33875.82    34645.70    743.89 o
  -2  14   2      933.39      785.90     75.71 o
  -1  14   2     7627.41     7544.53    223.59 o
   0  14   2    15149.54    15386.21    368.77 o
   1  14   2     9275.21     9224.65    271.47 o
   2  14   2     1995.21     1903.88    116.48 o
   3  14   2    17719.04    17850.33    451.57 o
   4  14   2     2581.05     3028.84    157.01 o
   5  14   2     5239.41     5575.33    228.58 o
   6  14   2     2382.95     2401.37    176.69 o
   7  14   2    10610.17    10531.14    401.50 o
   8  14   2     6566.55     7202.64    376.36 o
   9  14   2      583.23      614.63    190.58 o
  10  14   2      754.48      820.01    232.04 o
  11  14   2      366.23      405.88    233.97 o
  12  14   2      113.50      325.24    239.49 o
  13  14   2     4293.06     4219.44    400.19 o
  14  14   2      330.80      498.45    292.27 o
  15  14   2     3608.53     3422.29    425.08 o
 -15  15   2     3628.93     3626.37    622.04 o
 -14  15   2      468.27      183.69    315.44 o
 -13  15   2     1936.13     1889.84    326.22 o
 -12  15   2     1373.37     1219.67    280.19 o
 -11  15   2      427.25      873.31    236.22 o
 -10  15   2      210.98      243.73    194.22 o
  -9  15   2      251.98      580.16    188.07 o
  -8  15   2     8471.93     9120.10    411.57 o
  -7  15   2    41405.43    40158.06   1062.27 o
  -6  15   2     9339.80     9910.24    438.89 o
  -5  15   2     3948.27     3958.90    188.81 o
  -4  15   2      387.36      230.84     88.63 o
  -3  15   2    13143.69    14026.90    351.73 o
  -2  15   2      203.09      254.73     69.13 o
  -1  15   2    59104.45    60613.38   1301.71 o
   0  15   2    58991.75    59173.41   1344.84 o
   1  15   2     2166.31     2655.18    234.39 o
   2  15   2     5474.75     5863.01    207.83 o
   3  15   2    25300.79    24733.26    596.25 o
   4  15   2    40578.39    40702.34    921.61 o
   5  15   2      612.66      561.36    114.44 o
   6  15   2       12.57       92.63    107.43 o
   7  15   2     1568.50     1077.05    173.70 o
   8  15   2      501.85      450.50    164.21 o
   9  15   2    13600.75    12948.85    540.61 o
  10  15   2     1685.61     1913.68    278.60 o
  11  15   2     6387.15     6623.89    451.88 o
  12  15   2     1437.31     1631.87    286.21 o
  13  15   2     2378.96     2899.42    366.78 o
  14  15   2     1531.57     1093.34    325.06 o
  15  15   2      104.12      143.10    358.93 o
 -14  16   2      280.57     -258.72    304.29 o
 -13  16   2       54.40      230.73    288.01 o
 -12  16   2     2176.80     2626.61    351.17 o
 -11  16   2      144.79      269.82    221.14 o
 -10  16   2     4091.02     4633.72    350.46 o
  -9  16   2      544.29      169.21    174.03 o
  -8  16   2     3090.94     3119.09    257.41 o
  -7  16   2      176.70       60.82    217.24 o
  -6  16   2      275.80      316.55    119.15 o
  -5  16   2      275.74      265.91     99.50 o
  -4  16   2    19736.30    21371.98    530.73 o
  -3  16   2     4333.20     4286.30    177.54 o
  -2  16   2     6157.19     6419.17    271.34 o
  -1  16   2      303.77      176.86     56.31 o
   0  16   2    10890.86    10697.18    323.12 o
   1  16   2     1732.46     1614.64    127.40 o
   2  16   2     1765.89     1966.12    131.22 o
   3  16   2     7046.60     6977.77    239.08 o
   4  16   2    10378.28    10542.85    324.10 o
   5  16   2      967.53     1003.29    131.36 o
   6  16   2     3401.71     3941.07    216.11 o
   7  16   2     1356.29     1648.82    187.78 o
   8  16   2    10315.83    10983.15    471.71 o
   9  16   2     1759.56     1505.88    251.77 o
  10  16   2        3.35      443.62    217.63 o
  11  16   2     3606.73     3357.67    360.76 o
  12  16   2        6.24      107.10    236.31 o
  13  16   2     3482.30     4399.88    412.54 o
  14  16   2     5976.74     7120.24    525.33 o
 -14  17   2     3157.09     2312.11    416.60 o
 -13  17   2       41.03      585.81    314.73 o
 -12  17   2     2381.09     3323.16    457.90 o
 -11  17   2     2654.64     2749.44    465.53 o
 -10  17   2     8449.47     9024.62    464.84 o
  -9  17   2     4309.78     4508.12    346.07 o
  -8  17   2       34.41      129.73    154.99 o
  -7  17   2       66.80      419.30    153.81 o
  -6  17   2      631.34      714.83    136.02 o
  -5  17   2     1634.46     1919.63    150.24 o
  -4  17   2    10462.73    11103.54    329.37 o
  -3  17   2     8411.45     8773.61    272.24 o
  -2  17   2     1651.69     1843.24    154.38 o
  -1  17   2      742.98      691.83     95.03 o
   0  17   2      158.45      176.95     61.57 o
   1  17   2    40826.59    41127.72    974.43 o
   2  17   2     2616.11     2769.96    213.46 o
   3  17   2     2912.32     3152.16    252.47 o
   4  17   2     4497.83     4889.49    325.73 o
   5  17   2    16571.78    17775.81    484.57 o
   6  17   2       49.92      -69.57    118.90 o
   7  17   2     5313.15     5453.56    297.35 o
   8  17   2     1383.36     1308.64    201.95 o
   9  17   2      156.32      119.53    183.37 o
  10  17   2     4025.59     4239.93    370.48 o
  11  17   2     4236.69     4558.27    412.81 o
  12  17   2      593.56      867.86    297.29 o
  13  17   2      497.78      414.75    284.81 o
  14  17   2       27.43      472.43    321.49 o
 -14  18   2       10.07     -471.46    316.04 o
 -13  18   2      230.34      360.31    316.31 o
 -12  18   2       16.77     -172.24    266.61 o
 -11  18   2     1583.62     1167.02    296.67 o
 -10  18   2      609.94     1034.82    242.19 o
  -9  18   2     4728.99     4479.10    378.92 o
  -8  18   2     1370.02     1324.01    226.12 o
  -7  18   2     8473.97     8361.42    360.14 o
  -6  18   2     1560.31     1274.49    157.72 o
  -5  18   2     1211.92     1249.41    138.46 o
  -4  18   2     7700.90     8078.60    275.39 o
  -3  18   2       73.80      146.17    100.08 o
  -2  18   2     2129.94     2498.05    147.03 o
  -1  18   2     9163.85     9142.58    321.88 o
   0  18   2    17707.36    16921.17    490.48 o
   1  18   2     1953.05     1832.70    148.19 o
   2  18   2      939.48      783.73     97.65 o
   3  18   2     4529.14     4649.32    198.48 o
   4  18   2      413.90      281.70    109.06 o
   5  18   2     7423.77     8269.78    300.47 o
   6  18   2     2398.65     2776.15    208.82 o
   7  18   2      544.46      682.78    166.27 o
   8  18   2       37.90      207.54    181.35 o
   9  18   2       15.44      109.81    187.40 o
  10  18   2      152.97      140.58    220.82 o
  11  18   2       80.95     -153.48    231.72 o
  12  18   2      269.10      469.30    293.45 o
  13  18   2     3092.03     3702.61    397.39 o
  14  18   2        2.22      100.05    306.53 o
 -14  19   2        8.59       18.18    386.37 o
 -13  19   2     5696.71     6638.48    594.14 o
 -12  19   2    10912.42    12710.05    913.58 o
 -11  19   2     1324.77      745.77    289.32 o
 -10  19   2      507.09      113.44    256.76 o
  -9  19   2      774.41     1280.49    240.36 o
  -8  19   2     4764.91     4416.61    638.66 o
  -7  19   2    10963.31    12328.84    449.70 o
  -6  19   2      164.30      207.23    128.96 o
  -5  19   2      540.37      431.22    126.78 o
  -4  19   2       42.20        4.97     95.97 o
  -3  19   2     1900.37     2160.65    140.49 o
  -2  19   2       29.33       39.91     81.34 o
  -1  19   2    23274.35    23546.62    645.63 o
   0  19   2     1043.80     1157.14    137.00 o
   1  19   2     1742.33     1375.37    185.84 o
   2  19   2     8978.53     9336.84    310.98 o
   3  19   2    14410.05    14676.65    404.48 o
   4  19   2      448.96      556.84    119.49 o
   5  19   2       74.25      205.70    121.70 o
   6  19   2      785.61      673.40    228.04 o
   7  19   2       70.38      227.97    170.89 o
   8  19   2      246.02      373.23    224.68 o
   9  19   2     2258.78     2372.99    278.11 o
  10  19   2      343.15       25.13    230.80 o
  11  19   2     2764.41     2670.20    350.05 o
  12  19   2     1517.24      958.01    311.03 o
  13  19   2      392.28       93.82    278.41 o
 -13  20   2       78.67      345.57    322.97 o
 -12  20   2     9369.62    10160.39    625.74 o
 -11  20   2     4897.00     5267.50    449.44 o
 -10  20   2     4900.73     5482.22    476.70 o
  -9  20   2     2252.19     2689.96    336.88 o
  -8  20   2     1633.21     1724.25    258.15 o
  -7  20   2      277.89      143.74    159.44 o
  -6  20   2     1923.95     1684.88    175.70 o
  -5  20   2     1580.41     1722.89    169.52 o
  -4  20   2     7585.02     8204.15    287.02 o
  -3  20   2     9980.92    10399.79    307.70 o
  -2  20   2     4417.31     4734.92    206.20 o
  -1  20   2      460.50      316.62     87.34 o
   0  20   2     2190.78     2515.31    178.09 o
   1  20   2     2345.29     2520.71    278.23 o
   2  20   2      483.37      379.06     95.46 o
   3  20   2    13055.44    13116.07    379.86 o
   4  20   2    27284.55    28442.00    690.72 o
   5  20   2       59.93       20.27    128.13 o
   6  20   2     4445.85     4558.45    271.53 o
   7  20   2    13385.62    13416.01    523.59 o
   8  20   2     8196.32     8310.46    432.94 o
   9  20   2      277.50      245.10    206.24 o
  10  20   2      995.61     1101.62    273.36 o
  11  20   2     1685.59     1335.64    306.65 o
  12  20   2      827.54     1129.40    324.83 o
  13  20   2      178.92      718.45    368.78 o
 -13  21   2        5.41      189.46    352.32 o
 -12  21   2      467.04      843.35    330.01 o
 -11  21   2       74.82     -217.41    255.93 o
 -10  21   2      724.73      850.42    306.27 o
  -9  21   2     6372.44     6365.80    479.66 o
  -8  21   2    17027.82    19355.11    939.67 o
  -7  21   2     4936.55     4700.59    450.71 o
  -6  21   2      840.43      895.09    176.70 o
  -5  21   2     6028.55     6412.32    336.84 o
  -4  21   2      345.60      489.62    125.79 o
  -3  21   2     1349.51     1346.19    137.77 o
  -2  21   2      446.55      519.31    102.55 o
  -1  21   2      638.54      522.89    125.36 o
   0  21   2    20140.54    21101.29    601.44 o
   1  21   2    34141.08    33930.79   1031.75 o
   2  21   2    14762.31    15467.55    454.40 o
   3  21   2       12.77       67.36    105.96 o
   4  21   2    13484.03    13765.23    407.28 o
   5  21   2    14127.89    15667.03    486.09 o
   6  21   2     1520.85     1143.85    203.78 o
   7  21   2     5894.56     6089.38    357.57 o
   8  21   2      357.30      530.89    207.00 o
   9  21   2       30.00     -117.31    203.89 o
  10  21   2      945.66      908.55    269.24 o
  11  21   2     8409.89     9514.41    733.39 o
  12  21   2      511.87      322.78    377.85 o
  13  21   2      888.49      344.80    385.76 o
 -13  22   2     2025.96     1635.19    428.83 o
 -12  22   2       11.44     -440.06    319.60 o
 -11  22   2     3577.39     3977.35    453.84 o
 -10  22   2        2.28     -233.83    262.76 o
  -9  22   2     5639.05     6045.60    645.05 o
  -8  22   2     1571.95     1861.07    341.13 o
  -7  22   2      107.52      -72.63    193.33 o
  -6  22   2     2723.18     3051.62    293.57 o
  -5  22   2     1651.08     1570.42    185.50 o
  -4  22   2     3640.07     3405.98    211.33 o
  -3  22   2     8073.17     8913.46    320.80 o
  -2  22   2     1034.88      848.23    146.28 o
  -1  22   2     3718.65     3659.05    225.36 o
   0  22   2      231.81      348.91    104.11 o
   1  22   2     2266.89     2441.54    191.39 o
   2  22   2     6106.60     6150.10    259.92 o
   3  22   2     3073.40     3030.55    181.42 o
   4  22   2     1558.23     1752.48    178.32 o
   5  22   2    10591.80    10895.72    419.81 o
   6  22   2     1774.78     1568.67    228.88 o
   7  22   2     3310.70     3443.24    292.56 o
   8  22   2     3214.82     3156.41    322.88 o
   9  22   2      229.01      656.38    236.78 o
  10  22   2     1436.02      684.96    297.48 o
  11  22   2      325.76      754.19    412.76 o
  12  22   2       26.08     -195.33    364.66 o
 -12  23   2       25.66      505.74    405.73 o
 -11  23   2     2087.25     1761.23    391.29 o
 -10  23   2     4528.36     4907.76    476.73 o
  -9  23   2        6.80     -190.89    258.65 o
  -8  23   2      209.39       88.08    240.46 o
  -7  23   2     1364.14     1181.24    246.54 o
  -6  23   2    10189.58    10883.43    671.73 o
  -5  23   2     3041.69     2910.25    259.45 o
  -4  23   2     1444.27     1101.47    181.15 o
  -3  23   2     5164.18     4862.63    243.04 o
  -2  23   2        6.36      100.18     98.75 o
  -1  23   2      193.89      213.74    129.98 o
   0  23   2     4057.53     4449.21    244.70 o
   1  23   2      854.57      481.65    154.10 o
   2  23   2     5500.08     5368.22    353.74 o
   3  23   2     6038.95     6231.70    274.51 o
   4  23   2      889.47      875.73    174.58 o
   5  23   2      262.84      132.20    166.97 o
   6  23   2      409.95      371.79    186.08 o
   7  23   2     7572.50     8400.94    426.63 o
   8  23   2     1276.79     1894.52    263.39 o
   9  23   2      974.60      834.37    362.65 o
  10  23   2      377.47     1052.15    373.28 o
  11  23   2     2833.59     3118.75    480.98 o
  12  23   2      447.43      525.36    405.94 o
 -12  24   2     4745.94     5055.35    546.23 o
 -11  24   2     2380.64     2385.78    783.20 o
 -10  24   2     1174.70      758.53    322.17 o
  -9  24   2       60.41     -206.43    252.17 o
  -8  24   2    16696.24    17255.58    947.87 o
  -7  24   2      857.59      611.67    239.59 o
  -6  24   2       28.08      328.84    211.73 o
  -5  24   2      515.27      429.75    263.65 o
  -4  24   2     1540.32     1704.81    267.86 o
  -3  24   2       87.45        9.58    158.59 o
  -2  24   2    12328.29    11697.11    574.59 o
  -1  24   2      252.75      284.26    111.39 o
   0  24   2       45.33      168.15    109.68 o
   1  24   2     4065.40     4073.25    248.11 o
   2  24   2     1479.00     1512.24    285.90 o
   3  24   2     4897.90     4877.48    297.20 o
   4  24   2      526.56      361.67    176.76 o
   5  24   2     1330.46     1390.30    223.15 o
   6  24   2      112.87      148.33    186.38 o
   7  24   2     5838.81     5829.60    440.84 o
   8  24   2      195.17      -56.74    237.73 o
   9  24   2     2403.43     1842.89    356.49 o
  10  24   2      284.74     -276.68    285.23 o
  11  24   2     1747.56     1192.14    417.48 o
 -11  25   2     3520.30     3709.39    535.58 o
 -10  25   2       19.41       29.13    307.68 o
  -9  25   2     3220.90     3511.91    417.25 o
  -8  25   2     3539.56     3437.85    402.49 o
  -7  25   2      493.54      527.23    262.07 o
  -6  25   2      327.35      159.82    220.96 o
  -5  25   2    10387.64    11000.40    526.07 o
  -4  25   2      406.10      501.69    190.25 o
  -3  25   2     2847.95     2873.43    258.97 o
  -2  25   2      433.47      438.97    170.36 o
  -1  25   2    14785.21    15519.08    699.41 o
   0  25   2     7040.71     7692.90    460.66 o
   1  25   2     1926.65     2190.04    219.99 o
   2  25   2     3678.39     3709.86    266.57 o
   3  25   2     2337.92     2451.32    239.67 o
   4  25   2     2895.42     3112.02    289.97 o
   5  25   2     1372.71     1086.93    236.15 o
   6  25   2     2501.82     2028.52    279.90 o
   7  25   2       29.96      295.67    255.82 o
   8  25   2      195.75     -131.65    258.33 o
   9  25   2     1109.10     1024.19    340.88 o
  10  25   2      400.03      -92.07    318.70 o
  11  25   2      602.06      592.02    398.85 o
 -11  26   2     3538.77     4039.00    608.39 o
 -10  26   2      958.69     1408.47    363.70 o
  -9  26   2     3717.65     3882.95    435.52 o
  -8  26   2      154.45     -166.92    265.50 o
  -7  26   2      393.06       23.71    245.59 o
  -6  26   2     1769.77     1944.29    315.69 o
  -5  26   2      327.27      527.11    242.71 o
  -4  26   2     2889.87     2885.54    367.32 o
  -3  26   2    12306.62    13135.73    640.77 o
  -2  26   2      641.12      620.50    200.90 o
  -1  26   2     1999.58     1698.65    284.55 o
   0  26   2      208.29      145.74    163.82 o
   1  26   2     2391.30     2161.47    253.88 o
   2  26   2     2034.26     1808.40    278.57 o
   3  26   2    11074.01    11383.61    503.08 o
   4  26   2     1889.99     2004.42    264.73 o
   5  26   2     2142.30     2058.10    302.77 o
   6  26   2      914.09      994.57    481.58 o
   7  26   2     6465.17     7486.18    529.38 o
   8  26   2      758.78      378.67    293.75 o
   9  26   2      514.68      597.37    323.13 o
  10  26   2        0.04     -214.02    310.73 o
 -10  27   2     1870.03     1759.66    485.48 o
  -9  27   2     1210.60     1193.82    345.79 o
  -8  27   2     2306.75     2053.96    367.64 o
  -7  27   2     4397.40     4467.73    424.46 o
  -6  27   2     4931.04     4232.04    400.12 o
  -5  27   2     1137.13     1288.60    284.14 o
  -4  27   2      681.28      772.33    255.73 o
  -3  27   2       89.68      365.31    223.90 o
  -2  27   2     2839.70     2809.33    302.89 o
  -1  27   2     2846.86     2970.28    340.08 o
   0  27   2     3649.16     4055.19    333.58 o
   1  27   2    14009.39    13373.05    655.62 o
   2  27   2      116.67      387.90    209.49 o
   3  27   2    10874.73    10759.28    545.12 o
   4  27   2     2333.65     2203.76    338.08 o
   5  27   2     1350.81     1192.48    281.27 o
   6  27   2        4.24      -54.45    246.06 o
   7  27   2       46.72     -175.09    257.77 o
   8  27   2    10917.84    10579.91    764.27 o
   9  27   2      335.04       46.66    400.27 o
  10  27   2     2250.11     1642.52    732.38 o
  -9  28   2     1412.29      659.91    366.43 o
  -8  28   2      771.65      482.44    335.43 o
  -7  28   2     2795.86     2373.85    368.08 o
  -6  28   2     3209.50     4674.18    420.44 o
  -5  28   2     5020.94     5048.52    420.38 o
  -4  28   2     1277.16     1533.36    370.71 o
  -3  28   2     8946.89     9580.44    688.04 o
  -2  28   2    11283.65    12195.93    596.21 o
  -1  28   2      100.49      264.15    218.83 o
   0  28   2        9.45     -225.30    197.46 o
   1  28   2     1397.64     1663.04    382.02 o
   2  28   2     1811.52     1955.05    461.27 o
   3  28   2      133.98     -181.40    214.89 o
   4  28   2     9807.61    10071.73    545.64 o
   5  28   2      116.81      193.35    246.70 o
   6  28   2     1943.48     1324.01    368.93 o
   7  28   2      178.15      129.16    292.50 o
   8  28   2     4115.17     5373.14    544.48 o
   9  28   2     2858.30     2419.39    449.56 o
  -9  29   2     2110.42     1906.55    439.39 o
  -8  29   2      598.42      572.58    347.94 o
  -7  29   2        6.14      451.59    323.04 o
  -6  29   2      679.46      547.05    390.23 o
  -5  29   2     7135.65     7270.92    497.07 o
  -4  29   2     5213.15     5136.23    415.34 o
  -3  29   2      265.52      418.10    239.22 o
  -2  29   2     2049.07     2186.06    301.61 o
  -1  29   2      516.45      895.21    255.92 o
   0  29   2      728.07      715.90    231.97 o
   1  29   2     1611.26     1973.74    313.89 o
   2  29   2     3683.77     4176.13    355.93 o
   3  29   2      254.92      440.37    254.79 o
   4  29   2      468.60      722.17    260.11 o
   5  29   2      926.21      727.39    282.36 o
   6  29   2      522.19      516.24    328.26 o
   7  29   2     4693.81     4914.87    623.24 o
   8  29   2      132.79       96.52    343.94 o
   9  29   2     1519.07     1016.12    401.24 o
  -8  30   2      136.79      369.61    354.92 o
  -7  30   2      204.47      468.91    334.56 o
  -6  30   2      218.71     -186.37    301.67 o
  -5  30   2       95.78      -87.45    291.74 o
  -4  30   2       46.81      207.77    276.88 o
  -3  30   2     1187.65      716.29    283.50 o
  -2  30   2     1303.89     1264.76    294.03 o
  -1  30   2     3583.84     2931.64    461.51 o
   0  30   2       16.22      523.60    336.92 o
   1  30   2      178.14      111.01    312.30 o
   2  30   2       23.28     -180.77    305.42 o
   3  30   2       68.76      485.42    334.13 o
   4  30   2        1.25      -93.97    331.20 o
   5  30   2       96.21      117.71    383.13 o
   6  30   2       98.19      410.51    373.16 o
   7  30   2      313.90      -74.30    366.90 o
   8  30   2      929.80      668.55    440.33 o
  -7  31   2     4768.39     5562.54    677.47 o
  -6  31   2     2645.57     1043.90    465.48 o
  -5  31   2     3604.26     4554.57    603.34 o
  -4  31   2      207.59      210.57    364.68 o
  -3  31   2      302.67      752.29    389.52 o
  -2  31   2      723.75     1137.13    388.42 o
  -1  31   2      257.52     -214.49    460.41 o
   0  31   2     3077.55     2252.48    455.54 o
   1  31   2     3394.48     2902.35    472.83 o
   2  31   2       46.19     -379.43    319.42 o
   3  31   2       24.33     -214.29    329.64 o
   4  31   2     3247.72     2929.61    498.64 o
   5  31   2     2205.96     1737.59    463.42 o
   6  31   2      604.96      382.36    407.71 o
   7  31   2     3037.53     3008.49    753.54 o
  -6  32   2     2611.13     2167.11    523.94 o
  -5  32   2       22.33      421.38    418.79 o
  -4  32   2     2245.43     1944.97    515.83 o
  -3  32   2     1386.01      479.64    406.88 o
  -2  32   2    14401.64    14496.38   1015.05 o
  -1  32   2       25.13     -180.51    351.16 o
   0  32   2     1431.59      573.43    371.48 o
   1  32   2      968.63     1333.29    443.05 o
   2  32   2     1843.94     1757.25    438.37 o
   3  32   2     1137.63      752.86    401.27 o
   4  32   2     7463.70     9225.17   1245.14 o
   5  32   2       36.98      563.77    405.02 o
   6  32   2      853.61     1226.74    457.63 o
  -4  33   2     3477.88     3646.25    751.24 o
  -3  33   2      320.44      685.81    410.00 o
  -2  33   2       29.37       93.09    367.89 o
  -1  33   2       39.90      262.68    375.04 o
   0  33   2      278.15      279.95    384.40 o
   1  33   2     5545.89     5895.39    627.06 o
   2  33   2     1103.88      843.18    488.09 o
   3  33   2      228.69      222.95    374.57 o
   4  33   2      929.80      664.20    432.70 o
  -2  34   2     1185.62      296.81    397.11 o
  -1  34   2     2688.05     2735.52    721.71 o
   0  34   2        6.02      -12.06    369.69 o
   1  34   2     2878.34     2897.14    511.97 o
   2  34   2      499.69     1327.70    443.51 o
 -15   0   3       25.42      193.57    371.83 o
 -13   0   3      240.80      457.77    320.07 o
 -11   0   3     4273.53     4598.00    445.21 o
  -9   0   3     9825.77     9663.08    568.82 o
  -7   0   3     2004.15     1842.02    214.47 o
  -5   0   3    31360.75    31283.45   1011.89 o
  -3   0   3    20497.86    21247.84    538.77 o
  -1   0   3      403.07      509.43     55.87 o
   1   0   3    14121.34    15050.95    376.10 o
   3   0   3     8003.53     7495.33    245.86 o
   5   0   3      995.20      961.66    114.78 o
   7   0   3     7920.42     7732.17    388.11 o
   9   0   3      331.89      374.57    201.26 o
  11   0   3    11548.58    11429.06    670.47 o
  13   0   3       50.99      154.27    288.46 o
  15   0   3     8417.25     8058.00    735.27 o
 -16   1   3      880.73      957.66    322.21 o
 -15   1   3     3735.56     3035.30    359.46 o
 -14   1   3        5.33     -143.34    226.15 o
 -13   1   3       58.59      -69.66    200.05 o
 -12   1   3      309.97      417.82    197.42 o
 -11   1   3      306.17      293.86    168.49 o
 -10   1   3      372.01      441.84    160.04 o
  -9   1   3    28132.03    28507.04    819.95 o
  -8   1   3     2281.50     2362.95    177.44 o
  -7   1   3    26983.79    29573.93    682.00 o
  -6   1   3      152.95      223.23     77.74 o
  -5   1   3    83760.40    85699.51   1589.35 o
  -4   1   3     2191.81     2460.57     97.36 o
  -3   1   3     6717.77     6592.95    150.18 o
  -2   1   3      787.29      785.69     48.01 o
  -1   1   3    80468.84    82240.96   1482.74 o
   0   1   3    14877.61    16057.97    339.80 o
   1   1   3    39621.06    40092.52    661.47 o
   2   1   3    36452.08    38061.65    654.93 o
   3   1   3    17165.35    17889.90    336.49 o
   4   1   3     1744.35     1636.93     86.27 o
   5   1   3     1555.98     1533.80     97.24 o
   6   1   3    39598.32    39350.18    815.94 o
   7   1   3    15130.71    15338.67    424.11 o
   8   1   3      642.20      906.56    131.41 o
   9   1   3     3757.90     4874.09    278.49 o
  10   1   3     4858.72     5437.33    410.86 o
  11   1   3     7488.39     7361.65    400.46 o
  12   1   3      557.57      419.38    199.11 o
  13   1   3      121.27       20.98    210.98 o
  14   1   3     3167.71     2567.43    444.84 o
  15   1   3      187.08      -93.56    266.84 o
  16   1   3     4492.62     5001.68    464.31 o
 -16   2   3     2294.11     2635.45    383.61 o
 -15   2   3        4.11      108.08    265.63 o
 -14   2   3     1686.73     2123.61    416.38 o
 -13   2   3      877.93     1030.01    305.65 o
 -12   2   3    13099.74    14002.53    571.32 o
 -11   2   3        9.66      195.37    174.96 o
 -10   2   3     7207.36     7294.69    366.24 o
  -9   2   3    17213.15    15895.17    539.74 o
  -8   2   3    20830.27    22148.77    658.49 o
  -7   2   3     3362.44     3316.08    178.93 o
  -6   2   3    45942.08    47773.63    935.21 o
  -5   2   3      346.65      280.92     63.05 o
  -4   2   3    16532.09    18306.65    347.40 o
  -3   2   3    42253.19    44020.96    767.26 o
  -2   2   3   129010.70   129027.33   2307.85 o
  -1   2   3    23963.59    25629.82    527.07 o
   0   2   3    27646.72    27244.91    580.86 o
   1   2   3    56108.47    59642.07   1076.51 o
   2   2   3      293.49      288.80     35.36 o
   3   2   3      872.20      804.04     56.24 o
   4   2   3    39228.43    39790.91    757.24 o
   5   2   3    31232.82    33486.93    719.63 o
   6   2   3    11727.09    12580.98    353.58 o
   7   2   3      215.29      211.72     91.18 o
   8   2   3    16961.01    17128.48    530.51 o
   9   2   3     4668.96     4507.10    269.82 o
  10   2   3        8.02     -134.99    130.00 o
  11   2   3      501.12      386.01    180.04 o
  12   2   3     5471.93     6036.68    370.79 o
  13   2   3       33.04     -103.87    205.66 o
  14   2   3     1558.82     1896.37    298.24 o
  15   2   3      956.41     1015.85    304.10 o
  16   2   3     1930.94     2310.29    374.80 o
 -16   3   3     6693.62     8061.85    544.81 o
 -15   3   3     3193.36     4246.56    447.53 o
 -14   3   3      837.62      766.68    256.39 o
 -13   3   3      832.59     1254.02    253.48 o
 -12   3   3     2580.14     2712.16    279.94 o
 -11   3   3       45.53       81.16    162.10 o
 -10   3   3    48114.48    47735.66   1274.34 o
  -9   3   3    14733.97    14475.87    550.16 o
  -8   3   3    12563.23    11762.25    426.00 o
  -7   3   3     3605.89     3129.20    182.99 o
  -6   3   3   110770.14   113484.12   2093.38 o
  -5   3   3    90206.66    92493.80   1711.81 o
  -4   3   3     3643.22     3825.75    123.05 o
  -3   3   3    18635.32    19606.26    367.83 o
  -2   3   3     4459.18     4473.28    111.95 o
  -1   3   3    10489.03    12492.27    259.68 o
   0   3   3    66125.85    69353.17   1601.40 o
   1   3   3   342978.13   342912.22   5836.85 o
   2   3   3    42491.54    43188.66    740.63 o
   3   3   3     4313.18     4639.28    123.96 o
   4   3   3      835.21      953.33     69.13 o
   5   3   3    14145.16    14363.43    356.01 o
   6   3   3     2728.69     2435.74    154.89 o
   7   3   3    15434.40    16884.47    485.53 o
   8   3   3    15783.84    16263.62    487.12 o
   9   3   3     2886.83     3259.72    243.98 o
  10   3   3      307.26      305.55    153.75 o
  11   3   3     2107.24     2651.95    249.85 o
  12   3   3     9279.44     8897.32    506.49 o
  13   3   3     1169.06      967.54    242.86 o
  14   3   3       17.54      -13.51    235.32 o
  15   3   3        0.63       23.81    265.79 o
  16   3   3      857.29      941.38    323.80 o
 -16   4   3       15.86        2.92    290.08 o
 -15   4   3      518.92      922.68    298.49 o
 -14   4   3     2617.24     2521.23    324.72 o
 -13   4   3     4997.19     6128.51    402.56 o
 -12   4   3       85.11      111.16    180.34 o
 -11   4   3     6725.62     6227.80    405.32 o
 -10   4   3     9276.31     8489.76    398.53 o
  -9   4   3    14318.99    15001.88    521.24 o
  -8   4   3     2851.28     3111.52    244.57 o
  -7   4   3     9906.19    10286.74    337.54 o
  -6   4   3     7920.01     9248.80    269.63 o
  -5   4   3    20416.08    22268.23    514.70 o
  -4   4   3        7.35       67.98     49.36 o
  -3   4   3     7901.36     7369.25    174.06 o
  -2   4   3    43819.27    44423.38    858.19 o
  -1   4   3    61638.10    63605.84   1319.15 o
   0   4   3    11783.70    13138.00    375.20 o
   1   4   3    33675.66    35668.54    634.53 o
   2   4   3    58632.17    59443.96   1043.73 o
   3   4   3       76.82      106.12     40.65 o
   4   4   3     1553.25     1602.87     88.41 o
   5   4   3    48845.07    48505.61    966.63 o
   6   4   3      605.08      491.51     90.51 o
   7   4   3      277.56       51.73     97.57 o
   8   4   3      587.24      569.79    125.92 o
   9   4   3    11160.20    11367.27    527.39 o
  10   4   3     5674.74     5160.47    429.28 o
  11   4   3     6017.80     5770.81    340.93 o
  12   4   3      416.55      119.12    196.50 o
  13   4   3       86.25      104.42    208.53 o
  14   4   3      560.65      663.67    262.84 o
  15   4   3     7422.72     9336.02    572.88 o
  16   4   3      240.58      -88.73    292.93 o
 -16   5   3     6111.66     6669.57    509.12 o
 -15   5   3      484.72      651.78    284.49 o
 -14   5   3     1980.91     2115.82    316.60 o
 -13   5   3     6839.14     6688.48    520.86 o
 -12   5   3     4118.03     3781.07    317.21 o
 -11   5   3      461.29      368.28    274.07 o
 -10   5   3    11932.92    12159.56    479.55 o
  -9   5   3    11385.72    10814.63    428.43 o
  -8   5   3      170.72      153.34    115.57 o
  -7   5   3      110.57      100.36     93.96 o
  -6   5   3    20067.98    19901.61    650.01 o
  -5   5   3      473.41      388.95     76.82 o
  -4   5   3     3056.97     3205.07    126.75 o
  -3   5   3      333.36      552.40     56.36 o
  -2   5   3     7744.87     8569.40    199.11 o
  -1   5   3     1218.51     1157.42     59.95 o
   0   5   3     2468.16     2270.41    148.76 o
   1   5   3    12168.71    12802.15    273.49 o
   2   5   3     5163.63     5308.50    132.32 o
   3   5   3     9909.19    10215.26    208.85 o
   4   5   3    13173.49    14137.82    312.86 o
   5   5   3     4766.14     4745.84    213.80 o
   6   5   3     1590.21     1706.32    127.21 o
   7   5   3    26798.06    24939.25    691.41 o
   8   5   3     6940.38     6942.92    310.70 o
   9   5   3     1006.07      948.81    155.90 o
  10   5   3     7439.44     7878.09    476.73 o
  11   5   3     7189.12     7686.15    391.69 o
  12   5   3      227.07      184.80    230.46 o
  13   5   3     4876.16     5747.96    577.14 o
  14   5   3       31.06     -155.85    232.09 o
  15   5   3        0.92      103.93    262.45 o
  16   5   3      154.96      173.15    301.00 o
 -16   6   3       16.49      383.07    306.87 o
 -15   6   3     1635.78     2354.04    348.10 o
 -14   6   3     2432.47     2354.70    326.22 o
 -13   6   3      242.35       28.90    216.63 o
 -12   6   3     1577.54     1113.87    290.65 o
 -11   6   3        4.99       28.94    172.04 o
 -10   6   3      441.41      292.48    163.90 o
  -9   6   3     2496.71     2477.81    205.09 o
  -8   6   3       22.46      115.79    117.23 o
  -7   6   3     3134.62     2937.41    188.28 o
  -6   6   3     3958.68     4314.23    177.04 o
  -5   6   3     2890.66     2604.51    129.63 o
  -4   6   3     8201.11     8577.65    215.77 o
  -3   6   3      792.47      872.74     58.37 o
  -2   6   3     4311.33     4771.39    137.81 o
  -1   6   3      341.76      517.33     62.80 o
   0   6   3     4594.56     4816.29    193.50 o
   1   6   3       71.84       59.18     33.37 o
   2   6   3     7013.00     7131.92    165.22 o
   3   6   3     3480.05     3544.43    105.71 o
   4   6   3    15240.37    15224.19    333.65 o
   5   6   3     7646.56     8145.28    226.56 o
   6   6   3     1752.07     1900.58    122.64 o
   7   6   3      152.41      166.58    106.94 o
   8   6   3      248.09      548.73    137.75 o
   9   6   3     3965.35     3961.62    251.92 o
  10   6   3    18328.13    17193.21    621.70 o
  11   6   3     1882.28     2030.93    239.50 o
  12   6   3     2278.92     1974.71    270.53 o
  13   6   3       81.72     -228.22    209.50 o
  14   6   3     7946.47     7450.86    463.05 o
  15   6   3        9.54       16.15    267.84 o
  16   6   3       15.84      -88.17    297.80 o
 -16   7   3     3977.11     4270.78    669.43 o
 -15   7   3     3519.46     2948.43    368.61 o
 -14   7   3      319.81      452.09    255.41 o
 -13   7   3      382.04      299.65    229.95 o
 -12   7   3      786.48      404.72    244.74 o
 -11   7   3     4745.94     5163.06    342.29 o
 -10   7   3    18911.82    19420.12    646.13 o
  -9   7   3     4679.18     5213.04    319.57 o
  -8   7   3     2365.91     2637.15    205.42 o
  -7   7   3     6393.60     6494.94    285.99 o
  -6   7   3    80311.17    83149.66   1630.39 o
  -5   7   3    25656.68    27016.25    580.96 o
  -4   7   3      229.32      227.86     61.60 o
  -3   7   3      337.82      328.36     52.52 o
  -2   7   3      201.61      218.67     32.72 o
  -1   7   3    53859.52    56229.86   1168.71 o
   0   7   3     2153.34     2324.55    140.12 o
   1   7   3    12139.73    13610.58    308.94 o
   2   7   3    20212.19    20932.30    401.62 o
   3   7   3     1769.69     1854.31    107.10 o
   4   7   3     4175.25     4572.23    152.61 o
   5   7   3     7825.12     7937.73    225.45 o
   6   7   3     1345.25     1952.30    162.71 o
   7   7   3    13326.37    13814.33    446.23 o
   8   7   3    15664.35    15342.82    664.48 o
   9   7   3      739.33      736.90    164.29 o
  10   7   3     4006.76     3647.01    293.99 o
  11   7   3     3832.53     3791.37    302.64 o
  12   7   3     3529.36     4320.47    335.16 o
  13   7   3     5827.10     5242.78    383.07 o
  14   7   3        3.85      104.56    298.88 o
  15   7   3     1645.58     1543.45    325.15 o
  16   7   3        0.70       39.51    288.51 o
 -16   8   3      156.39      368.03    459.22 o
 -15   8   3      217.59      363.15    403.58 o
 -14   8   3      490.78      246.60    285.66 o
 -13   8   3    10533.96    10805.69    726.21 o
 -12   8   3     7948.67     7700.74    462.40 o
 -11   8   3     7615.70     7693.65    436.62 o
 -10   8   3      521.31      484.30    185.35 o
  -9   8   3    31915.10    31154.62    878.35 o
  -8   8   3     6785.99     6147.31    298.43 o
  -7   8   3      194.04       93.66    102.90 o
  -6   8   3     7517.70     8038.82    251.54 o
  -5   8   3    20564.30    22289.45    495.36 o
  -4   8   3     1597.70     1450.01     96.48 o
  -3   8   3    45963.79    47020.52    950.88 o
  -2   8   3    37188.56    36194.40    710.65 o
  -1   8   3    40874.66    42965.03    908.51 o
   0   8   3     1094.97     1008.40     97.22 o
   1   8   3     6250.00     6313.35    178.18 o
   2   8   3    30788.30    32343.79    620.98 o
   3   8   3     3783.23     4124.15    132.57 o
   4   8   3    12846.41    12253.68    303.10 o
   5   8   3    61597.63    62074.52   1178.89 o
   6   8   3     1018.63     1100.36    118.36 o
   7   8   3      352.03      375.19    121.68 o
   8   8   3     1901.11     1852.50    186.05 o
   9   8   3     7657.75     7847.96    391.10 o
  10   8   3     4436.55     4521.47    295.16 o
  11   8   3    20883.36    20387.98    728.44 o
  12   8   3      856.78      914.53    223.10 o
  13   8   3     4499.76     4268.88    383.76 o
  14   8   3     1067.40      897.73    272.27 o
  15   8   3     4458.79     4436.61    420.93 o
  16   8   3      183.14      260.72    329.37 o
 -16   9   3     8073.11     8120.09    612.21 o
 -15   9   3      720.75      681.46    310.59 o
 -14   9   3     3520.76     4355.87    420.91 o
 -13   9   3     5305.09     4740.97    419.69 o
 -12   9   3     7646.00     8202.31    522.94 o
 -11   9   3      220.79      416.21    207.58 o
 -10   9   3     8869.69     8054.97    422.46 o
  -9   9   3    49504.21    50315.14   1317.94 o
  -8   9   3     6944.27     7300.61    326.19 o
  -7   9   3     4792.95     5296.10    258.82 o
  -6   9   3    15045.81    15400.47    417.95 o
  -5   9   3    62760.70    64535.76   1495.02 o
  -4   9   3     9867.08    10558.88    281.20 o
  -3   9   3    13401.84    13785.83    311.18 o
  -2   9   3      217.70      244.78     42.08 o
  -1   9   3    19334.99    19383.13    467.05 o
   0   9   3    23808.61    23600.67    529.38 o
   1   9   3    68315.81    69908.09   1466.13 o
   2   9   3    40538.58    40588.46    738.97 o
   3   9   3      505.63      489.78     63.29 o
   4   9   3     6572.36     7064.84    211.96 o
   5   9   3    17427.17    17272.82    410.31 o
   6   9   3      843.09      669.11    106.95 o
   7   9   3     5834.17     6067.04    281.27 o
   8   9   3    11197.31    11479.64    441.20 o
   9   9   3      502.00      505.28    163.77 o
  10   9   3     7177.91     7039.54    389.55 o
  11   9   3     7712.29     8879.11    427.89 o
  12   9   3     3677.07     4009.06    464.14 o
  13   9   3     1135.57     1211.67    255.61 o
  14   9   3      790.71      836.56    272.84 o
  15   9   3      385.10     -155.61    266.80 o
 -16  10   3       26.75     -182.97    352.35 o
 -15  10   3      622.26      600.79    321.27 o
 -14  10   3     2871.50     3037.12    386.54 o
 -13  10   3      180.20      212.57    250.82 o
 -12  10   3    11581.18    13614.68    708.56 o
 -11  10   3     2017.70     1994.61    269.28 o
 -10  10   3    12405.01    13005.13    542.41 o
  -9  10   3       85.97      181.02    143.19 o
  -8  10   3     4168.88     4405.11    275.08 o
  -7  10   3      365.59      390.14    122.96 o
  -6  10   3    11497.05    11312.74    338.70 o
  -5  10   3     2368.15     2767.96    214.21 o
  -4  10   3     3632.42     3197.90    139.41 o
  -3  10   3     5870.99     5247.39    226.17 o
  -2  10   3    69703.31    69040.43   1265.19 o
  -1  10   3    19042.95    18141.91    448.26 o
   0  10   3     9873.16    10243.69    264.31 o
   1  10   3     2553.71     2776.55    119.76 o
   2  10   3     3473.58     3187.77    106.04 o
   3  10   3     6165.44     5738.53    189.83 o
   4  10   3     8423.20     8364.32    238.89 o
   5  10   3    17710.71    18659.61    456.40 o
   6  10   3     2178.47     2182.87    154.91 o
   7  10   3      444.82      492.82    125.77 o
   8  10   3      934.70      879.66    162.50 o
   9  10   3     9075.19     9381.44    402.16 o
  10  10   3       44.16       10.72    171.58 o
  11  10   3       20.28      199.15    177.61 o
  12  10   3     5715.16     6015.34    387.83 o
  13  10   3       10.75     -170.82    223.46 o
  14  10   3     2149.41     2590.58    337.61 o
  15  10   3      135.77      311.19    300.85 o
 -15  11   3     3759.21     3398.27    428.30 o
 -14  11   3       98.60       -3.50    266.48 o
 -13  11   3     3867.50     3952.78    385.84 o
 -12  11   3     1084.26     1589.43    279.36 o
 -11  11   3      849.05      231.63    218.78 o
 -10  11   3       36.65      156.66    158.70 o
  -9  11   3     6728.11     7082.72    346.98 o
  -8  11   3      893.35      964.95    162.35 o
  -7  11   3     1790.95     1642.37    167.83 o
  -6  11   3      376.53      251.16    111.73 o
  -5  11   3     1222.74     1314.16    115.09 o
  -4  11   3      693.53      768.74     83.72 o
  -3  11   3      488.73      367.30     63.93 o
  -2  11   3      262.41       83.77     44.19 o
  -1  11   3    18894.74    19908.20    468.38 o
   0  11   3       49.25       65.33     56.95 o
   1  11   3    11272.20    11402.61    304.63 o
   2  11   3     4573.52     5117.72    164.45 o
   3  11   3    12816.86    12890.73    309.55 o
   4  11   3      159.06      136.74     72.49 o
   5  11   3     2100.65     2216.50    141.81 o
   6  11   3    22283.18    22954.50    581.96 o
   7  11   3     1835.72     1803.39    179.92 o
   8  11   3     2911.93     2997.21    248.65 o
   9  11   3     2328.03     2505.07    235.90 o
  10  11   3     4066.61     4373.79    306.17 o
  11  11   3       95.24     -169.58    177.97 o
  12  11   3      725.26      404.06    214.31 o
  13  11   3       20.12      161.76    227.98 o
  14  11   3      777.27      784.25    284.14 o
  15  11   3      127.80      221.23    303.75 o
 -15  12   3       48.61      281.68    344.60 o
 -14  12   3      948.88      828.28    295.11 o
 -13  12   3       11.22     -217.33    286.74 o
 -12  12   3      646.37      530.95    312.74 o
 -11  12   3     4057.53     3472.08    345.03 o
 -10  12   3      241.67      356.53    170.84 o
  -9  12   3       57.50       84.44    144.22 o
  -8  12   3     1738.25     1423.15    182.89 o
  -7  12   3      513.38      562.04    133.72 o
  -6  12   3     7384.53     7621.77    315.67 o
  -5  12   3     7519.31     7719.80    254.38 o
  -4  12   3     2332.29     2127.64    117.25 o
  -3  12   3     5677.15     6322.73    209.99 o
  -2  12   3     7434.71     6855.32    171.27 o
  -1  12   3      660.11      742.53     78.60 o
   0  12   3    12202.62    11160.56    318.16 o
   1  12   3     1412.34     1385.99    102.89 o
   2  12   3     5740.33     5379.22    150.64 o
   3  12   3     6166.53     6268.22    206.98 o
   4  12   3    15122.91    15673.61    391.35 o
   5  12   3      576.07      573.56    117.87 o
   6  12   3     7856.83     7927.46    452.43 o
   7  12   3      107.65      352.95    137.81 o
   8  12   3     1347.16     1495.62    189.68 o
   9  12   3     4772.61     4375.16    338.76 o
  10  12   3      123.96      265.99    187.10 o
  11  12   3     9818.64    11004.11    563.43 o
  12  12   3      320.04      142.65    218.60 o
  13  12   3     4745.30     4912.90    416.76 o
  14  12   3      970.97      954.04    309.34 o
  15  12   3     3277.33     3896.81    442.19 o
 -15  13   3     5876.72     7456.13    853.65 o
 -14  13   3     1019.43      984.36    345.31 o
 -13  13   3     1457.44     1433.68    299.99 o
 -12  13   3       40.61      341.81    236.69 o
 -11  13   3     1975.22     2057.10    275.82 o
 -10  13   3     6386.47     7278.11    381.86 o
  -9  13   3     2896.17     3139.88    254.74 o
  -8  13   3      307.66      344.44    146.54 o
  -7  13   3      295.46      512.80    144.16 o
  -6  13   3     3071.02     3050.49    189.25 o
  -5  13   3    33614.84    35130.15    849.09 o
  -4  13   3      347.91      262.77     76.87 o
  -3  13   3    20033.15    19220.23    492.76 o
  -2  13   3      117.66       52.05     46.53 o
  -1  13   3      345.93      318.73     74.91 o
   0  13   3    48666.34    53288.97   1212.55 o
   1  13   3    80054.63    82348.73   1834.37 o
   2  13   3     2910.26     2503.84    129.94 o
   3  13   3     1392.90     1561.76    118.40 o
   4  13   3     3069.85     3211.60    157.69 o
   5  13   3    15499.34    15975.87    433.05 o
   6  13   3    10199.52    10368.53    356.05 o
   7  13   3     8301.68     9273.90    372.04 o
   8  13   3     6317.13     6950.01    338.12 o
   9  13   3     5090.26     5303.08    343.57 o
  10  13   3     3126.03     4337.36    545.82 o
  11  13   3     1292.00     1382.86    304.65 o
  12  13   3     5391.67     4551.84    387.06 o
  13  13   3      117.99      116.60    255.55 o
  14  13   3      693.68      813.11    348.43 o
  15  13   3      185.96     -109.79    297.78 o
 -15  14   3      355.29      838.81    393.03 o
 -14  14   3     7625.83     8184.95    714.82 o
 -13  14   3     7401.79     7598.03    501.00 o
 -12  14   3     3930.75     4395.68    383.65 o
 -11  14   3      657.63      984.78    248.14 o
 -10  14   3     9972.54    10415.03    658.34 o
  -9  14   3     4984.09     6132.29    351.85 o
  -8  14   3     3934.00     3606.96    247.44 o
  -7  14   3     6496.20     7158.83    338.30 o
  -6  14   3     8609.88     8940.69    318.04 o
  -5  14   3     1405.22     1377.03    129.17 o
  -4  14   3     2332.37     2674.33    135.24 o
  -3  14   3    15100.70    14899.29    450.52 o
  -2  14   3    51970.76    51836.48   1008.93 o
  -1  14   3      718.08      795.03     93.42 o
   0  14   3     5477.36     6401.17    259.99 o
   1  14   3    10464.13    10694.98    305.71 o
   2  14   3     1351.45     1315.75     82.69 o
   3  14   3      530.89      483.28     76.61 o
   4  14   3     9749.81    10306.28    303.22 o
   5  14   3     4845.01     5860.68    237.93 o
   6  14   3     9002.08     9818.33    348.43 o
   7  14   3     3283.74     3199.98    232.14 o
   8  14   3     3723.55     3594.83    256.88 o
   9  14   3     3040.58     3290.23    282.30 o
  10  14   3      184.80      157.99    208.41 o
  11  14   3       17.95      482.18    246.30 o
  12  14   3     6728.70     6313.42    438.77 o
  13  14   3      102.89      199.87    268.69 o
  14  14   3     5237.59     6116.69    484.61 o
  15  14   3       10.26     -411.48    328.33 o
 -15  15   3     1230.35      835.16    382.50 o
 -14  15   3     2888.34     2900.91    543.98 o
 -13  15   3     8019.88     8245.65    573.23 o
 -12  15   3     7971.21     8508.61    499.46 o
 -11  15   3     4996.57     4832.78    548.83 o
 -10  15   3     4754.65     5291.93    367.60 o
  -9  15   3     4051.97     4107.39    326.04 o
  -8  15   3       59.12       66.97    150.52 o
  -7  15   3    14547.24    15268.43    539.61 o
  -6  15   3     5241.85     5381.90    314.26 o
  -5  15   3     7675.15     7617.50    262.34 o
  -4  15   3       30.07      -99.75     79.42 o
  -3  15   3       53.17      -17.81     53.58 o
  -2  15   3      196.05      259.00     63.23 o
  -1  15   3       37.85     -106.78     61.24 o
   0  15   3    18777.51    18881.97    524.24 o
   1  15   3    24099.96    23607.00    586.16 o
   2  15   3    40745.90    39698.55    836.01 o
   3  15   3    25538.19    25919.71    655.13 o
   4  15   3     2832.57     2954.56    261.02 o
   5  15   3     6196.37     6868.76    285.37 o
   6  15   3    11627.81    11564.75    390.16 o
   7  15   3     1016.51      950.16    172.05 o
   8  15   3     9963.41    10092.72    419.72 o
   9  15   3    11633.85    12057.50    512.14 o
  10  15   3       14.78      175.17    217.03 o
  11  15   3      749.31      302.51    247.45 o
  12  15   3     6498.42     6070.29    467.18 o
  13  15   3     2078.04     1982.14    333.24 o
  14  15   3     2109.95     1697.28    384.39 o
 -14  16   3     1324.40      933.80    366.46 o
 -13  16   3     2168.19     2584.54    393.22 o
 -12  16   3      259.63      202.29    272.26 o
 -11  16   3     3232.02     3447.37    336.36 o
 -10  16   3     4737.68     4249.14    339.90 o
  -9  16   3     4408.09     4516.14    325.10 o
  -8  16   3      104.30      -44.79    146.44 o
  -7  16   3      544.15      748.41    166.38 o
  -6  16   3     2747.87     2594.24    203.90 o
  -5  16   3     1140.69     1075.65    150.79 o
  -4  16   3     1181.10     1254.79    116.84 o
  -3  16   3    23164.05    23635.74    601.49 o
  -2  16   3     1552.49     1555.99     96.54 o
  -1  16   3     7399.36     6836.29    202.90 o
   0  16   3      193.03       -0.49     71.17 o
   1  16   3     5943.26     5746.77    178.30 o
   2  16   3      989.58     1156.23     97.62 o
   3  16   3      736.86      565.71    106.23 o
   4  16   3     1143.05     1069.71    123.75 o
   5  16   3    13535.10    13860.90    404.66 o
   6  16   3    21555.14    21157.73    662.92 o
   7  16   3      365.72      234.13    150.06 o
   8  16   3        3.59     -285.10    146.99 o
   9  16   3     4266.47     4836.08    337.09 o
  10  16   3     9828.92    10665.90    565.58 o
  11  16   3     2555.37     2467.77    329.07 o
  12  16   3     1063.79      760.40    285.42 o
  13  16   3     1376.21      784.90    293.94 o
  14  16   3     1767.41     2209.40    467.68 o
 -14  17   3      623.82      328.49    345.73 o
 -13  17   3       35.08     -198.42    295.75 o
 -12  17   3      296.08      421.50    283.91 o
 -11  17   3     6403.54     6560.78    478.15 o
 -10  17   3       30.28       78.50    199.77 o
  -9  17   3      562.58      558.64    195.50 o
  -8  17   3     1910.32     1838.17    224.42 o
  -7  17   3      310.63      266.99    151.92 o
  -6  17   3     7472.33     7149.48    289.85 o
  -5  17   3     4216.19     4099.72    198.09 o
  -4  17   3      100.30      101.79     86.76 o
  -3  17   3     3057.13     3091.74    277.26 o
  -2  17   3      435.12      537.92     75.63 o
  -1  17   3    13091.65    13348.66    337.27 o
   0  17   3    14764.91    15722.53    431.81 o
   1  17   3     4581.27     4592.29    175.34 o
   2  17   3     7288.14     7395.17    296.74 o
   3  17   3      829.45      793.58    116.29 o
   4  17   3    15703.29    16360.11    440.35 o
   5  17   3       50.60      122.06    112.78 o
   6  17   3     1418.70     1383.47    166.26 o
   7  17   3    10065.07    10364.78    440.79 o
   8  17   3      903.79     1207.79    215.05 o
   9  17   3     1742.47     1504.60    235.67 o
  10  17   3     2864.12     2928.42    417.84 o
  11  17   3     1293.74      950.01    286.98 o
  12  17   3      805.28      193.19    276.71 o
  13  17   3     1336.34     1499.09    331.43 o
  14  17   3      172.84     -213.74    331.53 o
 -14  18   3      124.86      482.43    382.73 o
 -13  18   3     2138.55     2033.17    384.47 o
 -12  18   3     1348.62     1253.67    326.75 o
 -11  18   3     1962.52     1774.03    325.97 o
 -10  18   3     1579.01     1647.06    284.63 o
  -9  18   3     2942.32     2272.87    475.49 o
  -8  18   3       94.54      179.79    178.21 o
  -7  18   3     2129.29     1957.87    214.93 o
  -6  18   3     1686.33     1850.96    168.54 o
  -5  18   3      165.63      258.92    106.91 o
  -4  18   3    15131.42    16235.91    461.80 o
  -3  18   3     9914.84    10687.87    361.77 o
  -2  18   3     4664.77     4298.53    163.27 o
  -1  18   3      112.26      132.35     67.94 o
   0  18   3      413.21      407.64     93.53 o
   1  18   3    10729.28    11376.32    299.43 o
   2  18   3    13813.08    13876.15    370.67 o
   3  18   3        8.47       34.88     82.36 o
   4  18   3     2350.58     2874.06    173.50 o
   5  18   3       27.31      -69.42    117.86 o
   6  18   3     1637.50     1999.65    302.94 o
   7  18   3     2336.10     1414.04    215.23 o
   8  18   3     3419.26     3832.74    303.40 o
   9  18   3       58.01      -78.69    191.34 o
  10  18   3     3405.07     4312.25    378.76 o
  11  18   3     1278.63     1414.21    297.39 o
  12  18   3     1908.71     2132.57    348.62 o
  13  18   3      620.57      561.18    488.80 o
  14  18   3     4684.52     5456.43    584.98 o
 -14  19   3     1177.08     1177.92    447.87 o
 -13  19   3      143.94      -42.88    340.85 o
 -12  19   3     4250.68     4152.72    437.78 o
 -11  19   3       14.42       37.90    260.20 o
 -10  19   3       75.58      175.66    231.59 o
  -9  19   3      256.05      247.61    244.48 o
  -8  19   3      500.36      366.84    199.58 o
  -7  19   3     2413.95     2255.54    255.31 o
  -6  19   3     1544.07     1563.59    176.81 o
  -5  19   3     7998.29     7708.26    404.85 o
  -4  19   3        6.99       47.96     89.47 o
  -3  19   3     6806.25     7586.41    262.58 o
  -2  19   3     6080.94     6293.66    208.98 o
  -1  19   3    14518.82    14828.99    388.49 o
   0  19   3     8623.28     8641.96    281.24 o
   1  19   3     3197.65     3038.92    146.06 o
   2  19   3    37699.82    36645.28    829.11 o
   3  19   3    11299.38    11323.08    356.73 o
   4  19   3      731.40      286.43    100.74 o
   5  19   3    12031.37    12152.57    498.03 o
   6  19   3     9673.65    10256.54    400.28 o
   7  19   3       65.66       34.13    169.94 o
   8  19   3    16482.03    17336.55    636.85 o
   9  19   3     2143.27     2176.42    264.58 o
  10  19   3       54.26      621.04    255.94 o
  11  19   3        3.99      254.29    260.13 o
  12  19   3     3365.62     4137.26    481.97 o
  13  19   3     1398.72     1467.49    363.22 o
 -13  20   3     5245.82     6505.40    597.40 o
 -12  20   3      265.55      357.16    324.64 o
 -11  20   3     4060.54     4131.73    418.10 o
 -10  20   3      978.03      665.48    260.93 o
  -9  20   3     7200.67     6792.04    492.95 o
  -8  20   3     4217.50     3942.71    372.14 o
  -7  20   3     1399.92     1736.33    271.17 o
  -6  20   3     2835.34     3146.45    236.42 o
  -5  20   3      243.63      239.37    127.14 o
  -4  20   3     5751.74     5918.65    292.81 o
  -3  20   3    11499.71    12492.40    364.72 o
  -2  20   3    31926.92    33088.88    725.16 o
  -1  20   3    11684.41    12040.42    336.37 o
   0  20   3      862.06      826.94    122.41 o
   1  20   3      316.03      198.70     84.38 o
   2  20   3    18845.82    19434.89    485.77 o
   3  20   3     4985.72     5104.26    314.03 o
   4  20   3     1365.22      980.67    190.02 o
   5  20   3    33713.55    34649.68    930.72 o
   6  20   3     2061.84     2137.10    228.20 o
   7  20   3    10809.38    11103.89    474.37 o
   8  20   3      585.86      819.81    229.26 o
   9  20   3     4346.56     4157.17    339.66 o
  10  20   3      222.77     -172.97    232.26 o
  11  20   3      625.54      209.25    297.80 o
  12  20   3        6.10     -105.77    320.94 o
  13  20   3     1874.56     1614.83    411.91 o
 -13  21   3     3293.00     2429.45    458.71 o
 -12  21   3     1592.94     2060.73    419.93 o
 -11  21   3       70.28      152.38    297.77 o
 -10  21   3     4654.37     5184.34    518.17 o
  -9  21   3     3329.60     3306.25    380.76 o
  -8  21   3     6902.14     7471.05    680.40 o
  -7  21   3     2808.19     2327.83    375.06 o
  -6  21   3    15928.94    16034.61    627.54 o
  -5  21   3     4606.80     5102.76    258.31 o
  -4  21   3     9858.58    10479.79    393.08 o
  -3  21   3       38.70      100.30     90.18 o
  -2  21   3      188.05      298.86     90.05 o
  -1  21   3     2644.91     2748.78    144.44 o
   0  21   3     1070.88      969.80    117.19 o
   1  21   3    26260.94    25201.37    649.33 o
   2  21   3    14270.50    14365.19    392.06 o
   3  21   3    10984.98    10889.10    333.22 o
   4  21   3     1976.37     1996.88    226.53 o
   5  21   3     7027.20     7818.90    336.84 o
   6  21   3      372.80      270.31    174.48 o
   7  21   3       31.47       45.26    180.54 o
   8  21   3     2134.47     2031.95    261.27 o
   9  21   3       90.10     -112.61    201.26 o
  10  21   3     2314.09     1586.84    315.23 o
  11  21   3       15.50     -312.56    272.82 o
  12  21   3       38.32     -366.50    302.26 o
  13  21   3       92.68      109.90    409.24 o
 -12  22   3     1360.92     1276.37    490.24 o
 -11  22   3     1198.34      650.24    338.41 o
 -10  22   3     6028.76     6119.37    610.87 o
  -9  22   3      605.54      630.53    329.15 o
  -8  22   3       57.15      193.32    235.44 o
  -7  22   3      136.67      139.26    205.36 o
  -6  22   3       62.66       54.71    186.42 o
  -5  22   3       56.51      -93.31    157.58 o
  -4  22   3     9568.09     9703.23    450.85 o
  -3  22   3       68.12      213.22    110.64 o
  -2  22   3     5040.63     5168.05    232.21 o
  -1  22   3     2999.54     3371.12    162.38 o
   0  22   3     2763.46     2492.53    157.31 o
   1  22   3     1567.88     1499.22    134.39 o
   2  22   3        1.04      180.53    112.68 o
   3  22   3     7550.57     7548.07    314.52 o
   4  22   3    12886.69    13009.09    483.38 o
   5  22   3     3417.73     3545.38    268.10 o
   6  22   3    12096.80    11768.56    640.26 o
   7  22   3      174.66      155.69    194.07 o
   8  22   3     1481.81     1651.94    252.14 o
   9  22   3     1895.49     1684.40    290.37 o
  10  22   3      938.12     1136.58    298.75 o
  11  22   3      351.89       68.18    302.73 o
  12  22   3     3005.18     2971.44    507.21 o
 -12  23   3       20.40      326.84    350.50 o
 -11  23   3     1933.57     1715.51    470.65 o
 -10  23   3      691.51      582.09    320.96 o
  -9  23   3     1381.59      709.47    294.23 o
  -8  23   3     4083.15     4019.65    408.76 o
  -7  23   3    12344.60    12259.70    566.02 o
  -6  23   3      604.32      588.97    207.30 o
  -5  23   3      677.21      536.40    190.50 o
  -4  23   3      407.05      345.06    164.54 o
  -3  23   3     6493.54     6543.74    274.45 o
  -2  23   3     1593.63     1539.10    175.31 o
  -1  23   3     6732.56     6486.86    257.55 o
   0  23   3      167.10      435.41    128.47 o
   1  23   3      102.76      256.07    108.82 o
   2  23   3      241.72      181.35    118.21 o
   3  23   3     7436.30     7595.80    312.37 o
   4  23   3       92.71      -33.50    159.39 o
   5  23   3      280.19      433.22    180.72 o
   6  23   3       67.40      181.40    183.04 o
   7  23   3     2403.37     2840.75    337.79 o
   8  23   3     1275.80     1511.39    287.99 o
   9  23   3     2360.39     2064.36    319.03 o
  10  23   3        6.59      147.99    275.50 o
  11  23   3      174.25      405.53    377.55 o
  12  23   3       54.83      267.81    400.24 o
 -12  24   3      193.60      440.35    374.37 o
 -11  24   3     3185.91     3252.21    448.79 o
 -10  24   3      331.02      490.06    313.86 o
  -9  24   3       46.02     -140.78    263.72 o
  -8  24   3      387.74      162.26    254.10 o
  -7  24   3     3131.43     2676.46    464.56 o
  -6  24   3     1212.02     1121.45    326.15 o
  -5  24   3     4239.13     4255.25    304.60 o
  -4  24   3      126.39       33.33    160.45 o
  -3  24   3      217.50      282.73    160.36 o
  -2  24   3    11454.29    11376.09    375.49 o
  -1  24   3      613.32      529.71    190.86 o
   0  24   3      339.17      503.24    176.06 o
   1  24   3        9.84       -0.33    123.90 o
   2  24   3     3288.82     2916.95    186.67 o
   3  24   3    10885.96    10834.19    508.29 o
   4  24   3     7702.47     7920.80    371.49 o
   5  24   3      807.07      386.02    223.36 o
   6  24   3      614.29      408.63    226.76 o
   7  24   3     8523.70     8448.09    476.17 o
   8  24   3        7.53      383.73    249.36 o
   9  24   3      965.03      797.23    348.71 o
  10  24   3      304.55      308.54    318.58 o
  11  24   3      328.94      596.00    390.37 o
 -11  25   3      117.54      400.56    348.21 o
 -10  25   3       72.05      301.07    313.67 o
  -9  25   3     4131.63     3998.58    446.70 o
  -8  25   3     5498.72     6447.60    494.58 o
  -7  25   3     3600.11     3711.89    381.55 o
  -6  25   3     1614.07     1417.31    286.79 o
  -5  25   3     2967.93     3008.47    296.82 o
  -4  25   3     1592.91     1469.35    235.33 o
  -3  25   3      228.94      314.86    179.90 o
  -2  25   3     1173.83     1355.03    318.88 o
  -1  25   3      220.16      216.60    209.15 o
   0  25   3       56.74      190.86    203.59 o
   1  25   3     6153.51     5768.54    747.16 o
   2  25   3      703.23      427.35    174.66 o
   3  25   3     8028.95     8511.33    416.60 o
   4  25   3     1082.31     1165.68    220.42 o
   5  25   3      277.36      428.18    209.64 o
   6  25   3     9434.29     9945.23    501.81 o
   7  25   3        1.13     -181.24    226.52 o
   8  25   3      189.33      -22.23    270.06 o
   9  25   3     4562.02     3802.22    477.08 o
  10  25   3     4913.40     5275.65    773.44 o
  11  25   3      629.64      154.41    376.35 o
 -11  26   3     1362.96     1083.34    400.05 o
 -10  26   3    11810.21    13028.64   1035.34 o
  -9  26   3     6927.02     7196.16    631.11 o
  -8  26   3     1602.57     1262.66    314.53 o
  -7  26   3     6952.29     5847.64    455.88 o
  -6  26   3        8.02      -96.08    220.23 o
  -5  26   3     3357.45     3264.34    313.30 o
  -4  26   3     7959.68     8011.10    429.32 o
  -3  26   3     1116.88     1230.96    351.99 o
  -2  26   3    11772.35    11762.04    552.71 o
  -1  26   3      226.46      183.16    226.63 o
   0  26   3     1983.97     1794.44    310.89 o
   1  26   3       85.76      -88.87    208.22 o
   2  26   3     2958.65     2787.15    323.79 o
   3  26   3     2921.66     3166.51    276.57 o
   4  26   3     8286.27     8179.85    449.03 o
   5  26   3     2200.49     2307.99    277.12 o
   6  26   3    10468.57     9189.51    576.89 o
   7  26   3      684.06      360.56    281.58 o
   8  26   3      105.17       38.46    282.32 o
   9  26   3      443.70      580.93    313.25 o
  10  26   3     4272.06     3911.30    740.69 o
 -10  27   3     2316.42     1591.11    395.80 o
  -9  27   3      394.57      258.70    313.40 o
  -8  27   3     3478.92     3205.52    419.90 o
  -7  27   3     5889.96     7219.54    822.14 o
  -6  27   3     6229.82     5708.08    439.99 o
  -5  27   3     1489.51     1129.74    272.76 o
  -4  27   3     1145.98      809.34    244.37 o
  -3  27   3     2590.12     2479.90    295.42 o
  -2  27   3       43.23       36.13    221.34 o
  -1  27   3      845.69      981.74    259.00 o
   0  27   3       93.13      297.64    229.95 o
   1  27   3      294.60       33.97    223.62 o
   2  27   3    13505.18    12450.21    765.68 o
   3  27   3     1750.06     1575.65    228.65 o
   4  27   3        8.65     -307.20    202.79 o
   5  27   3      799.57      611.94    248.03 o
   6  27   3      528.42      728.20    272.97 o
   7  27   3       37.08     -494.82    247.41 o
   8  27   3     3904.47     3903.84    437.53 o
   9  27   3    11340.32    10438.53    687.93 o
  10  27   3      783.67      582.14    361.58 o
  -9  28   3     3022.50     3123.05    673.33 o
  -8  28   3      260.02     -339.06    265.95 o
  -7  28   3       51.41       55.13    266.17 o
  -6  28   3       33.77      287.70    246.26 o
  -5  28   3      996.44     1675.29    296.67 o
  -4  28   3     1114.95     1010.11    251.95 o
  -3  28   3     4911.99     5315.49    514.16 o
  -2  28   3     3144.31     3476.00    412.27 o
  -1  28   3     1619.79     1940.06    333.85 o
   0  28   3      694.24      758.22    293.26 o
   1  28   3        8.68       32.90    257.53 o
   2  28   3     2122.06     1953.17    452.71 o
   3  28   3     3626.42     3560.81    421.62 o
   4  28   3      452.25      196.02    289.66 o
   5  28   3      951.53      521.16    311.25 o
   6  28   3       21.41      338.21    319.05 o
   7  28   3     1794.30     2092.75   1026.62 o
   8  28   3      225.55       90.92    338.90 o
   9  28   3      291.34      287.50    374.30 o
  -9  29   3       12.77     -138.23    428.95 o
  -8  29   3     2896.15     3024.15    557.57 o
  -7  29   3     1520.75     1204.16    393.87 o
  -6  29   3       43.47     -257.65    400.98 o
  -5  29   3      274.09      553.55    343.21 o
  -4  29   3      166.88      500.59    319.01 o
  -3  29   3     2020.28     1700.96    523.89 o
  -2  29   3       41.41      160.89    282.95 o
  -1  29   3     5334.29     5080.54    480.15 o
   0  29   3      726.87      501.56    293.84 o
   1  29   3      870.00      868.14    308.58 o
   2  29   3       72.46      -39.15    281.63 o
   3  29   3     1590.64     1492.01    341.37 o
   4  29   3       56.81       45.09    304.20 o
   5  29   3     2513.02     2710.21    424.98 o
   6  29   3      512.70      970.18    344.45 o
   7  29   3     1636.38     1440.71    401.33 o
   8  29   3      225.11     -669.82    369.09 o
  -8  30   3      147.78     -151.76    414.75 o
  -7  30   3     1167.83     1027.21    464.92 o
  -6  30   3      576.02      572.79    418.46 o
  -5  30   3     2103.83     1931.68    465.30 o
  -4  30   3     5274.14     5204.32    530.98 o
  -3  30   3      687.13      425.98    329.50 o
  -2  30   3     1775.02     1441.55    370.71 o
  -1  30   3        8.16      138.11    284.25 o
   0  30   3     3892.17     4263.17    463.55 o
   1  30   3      457.81      734.21    322.25 o
   2  30   3    10356.59    10997.91    689.09 o
   3  30   3       17.17      175.31    300.66 o
   4  30   3       65.36      237.34    360.01 o
   5  30   3     3532.67     4014.20    482.11 o
   6  30   3     5133.04     4551.53    583.22 o
   7  30   3      163.11     -417.93    369.07 o
  -7  31   3     1263.11      966.84    478.09 o
  -6  31   3     3594.85     3917.36    587.51 o
  -5  31   3     1415.18     1074.58    442.12 o
  -4  31   3     1732.11     1589.49    440.08 o
  -3  31   3     1800.11     2347.08    481.65 o
  -2  31   3      333.33      248.56    356.04 o
  -1  31   3     7738.43     7817.31    676.91 o
   0  31   3       18.72      444.40    365.00 o
   1  31   3     2421.33     2145.89    452.62 o
   2  31   3     7336.04     6635.44    631.73 o
   3  31   3     1027.03      283.49    359.81 o
   4  31   3      714.10      339.32    769.68 o
   5  31   3     3612.98     3707.36    561.90 o
   6  31   3       42.76      291.27    381.51 o
  -6  32   3      171.53     -167.23    424.96 o
  -5  32   3     2219.49     1993.24    691.78 o
  -4  32   3       90.78      173.06    399.95 o
  -3  32   3     7325.23     7723.85    706.67 o
  -2  32   3     2245.15     1798.02    467.29 o
  -1  32   3     1779.84     1278.51    428.59 o
   0  32   3       83.24      -28.59    368.75 o
   1  32   3      790.55     1284.03    427.38 o
   2  32   3      938.96     1193.35    518.20 o
   3  32   3     1377.45     1114.10    416.26 o
   4  32   3      343.34      189.07    392.57 o
   5  32   3     1516.94      989.55    437.90 o
  -4  33   3       48.65      -79.46    399.93 o
  -3  33   3      513.24      275.97    395.99 o
  -2  33   3       81.81     -214.29    498.75 o
  -1  33   3     1542.79      724.76    408.78 o
   0  33   3      983.24     1378.19    653.60 o
   1  33   3      819.35     1201.57    426.50 o
   2  33   3     2747.91     2855.98    503.66 o
   3  33   3      530.03      953.45    434.25 o
   4  33   3       16.11        1.97    398.54 o
  -2  34   3      707.79      351.05    397.45 o
  -1  34   3       12.06      323.26    402.59 o
   0  34   3     3005.09     3219.24    536.19 o
   1  34   3       22.33      176.24    389.29 o
 -16   0   4      393.35      -93.94    406.64 o
 -14   0   4    10104.12     9599.71    743.86 o
 -12   0   4      225.45     -329.40    293.95 o
 -10   0   4     8508.72     8400.61    565.24 o
  -8   0   4    38797.37    39230.15   1328.79 o
  -6   0   4     1050.40     1024.49    150.65 o
  -4   0   4    86396.47    93359.62   2337.83 o
  -2   0   4      632.15      796.35     76.48 o
   0   0   4      345.58      318.62     57.82 o
   2   0   4    72695.24    75957.64   1756.17 o
   4   0   4    25581.89    24915.21    740.12 o
   6   0   4    14471.63    15186.83    651.15 o
   8   0   4     1488.16     1421.64    242.44 o
  10   0   4     4716.52     4608.21    415.04 o
  12   0   4     6981.17     5856.66    526.75 o
  14   0   4      334.03      -69.55    307.59 o
  16   0   4      119.56      304.56    447.49 o
 -16   1   4     2866.83     2286.34    374.18 o
 -15   1   4     1404.13     1406.10    440.93 o
 -14   1   4      993.57      417.30    244.52 o
 -13   1   4      619.45      185.32    219.41 o
 -12   1   4      345.98      419.09    201.84 o
 -11   1   4    14551.81    15993.99    597.05 o
 -10   1   4      132.64       54.59    153.79 o
  -9   1   4     2499.78     2616.28    229.15 o
  -8   1   4    18050.13    18355.91    515.00 o
  -7   1   4    22239.64    21853.79    567.57 o
  -6   1   4    10221.20    10463.63    297.15 o
  -5   1   4     1995.53     1904.48    107.29 o
  -4   1   4     9125.76     9197.51    222.79 o
  -3   1   4      630.36      544.69     55.46 o
  -2   1   4     8676.08     9739.32    209.06 o
  -1   1   4    31058.17    32781.05    644.16 o
   0   1   4     7780.90     8599.19    195.85 o
   1   1   4    22417.87    23617.95    422.36 o
   2   1   4     3485.88     3905.23    103.70 o
   3   1   4    14539.03    15281.50    298.14 o
   4   1   4       18.10       17.26     55.09 o
   5   1   4     8166.78     8848.59    237.03 o
   6   1   4    32299.36    34118.07    722.05 o
   7   1   4    30452.67    30415.14    731.62 o
   8   1   4     2719.62     2817.48    188.35 o
   9   1   4    10215.27     9894.04    396.76 o
  10   1   4     9429.36     8505.71    418.67 o
  11   1   4      348.00      310.37    172.21 o
  12   1   4      452.94      345.20    199.18 o
  13   1   4        8.85       76.14    217.16 o
  14   1   4       19.85      451.10    246.75 o
  15   1   4     5244.52     5394.15    517.69 o
  16   1   4     3499.31     4187.23    428.23 o
 -16   2   4      532.55      183.61    308.44 o
 -15   2   4     1809.80     1763.62    334.45 o
 -14   2   4     1593.72     1830.90    306.24 o
 -13   2   4      912.46      969.22    251.29 o
 -12   2   4     2574.20     1934.38    321.75 o
 -11   2   4    55025.18    57196.85   1514.89 o
 -10   2   4      303.41      344.56    162.53 o
  -9   2   4     3250.21     3332.56    234.18 o
  -8   2   4     5356.19     4831.08    244.43 o
  -7   2   4     5162.30     4880.63    231.23 o
  -6   2   4     1852.78     1699.55    141.43 o
  -5   2   4    25925.92    25500.04    511.18 o
  -4   2   4      567.35      699.29     72.16 o
  -3   2   4     1230.67     1290.84     75.03 o
  -2   2   4       15.10      -27.48     34.03 o
  -1   2   4    11661.83    11753.89    254.40 o
   0   2   4    30231.77    30115.15    651.63 o
   1   2   4     8399.92     9472.82    201.05 o
   2   2   4      711.03      796.43     53.77 o
   3   2   4     7942.19     7841.50    178.82 o
   4   2   4    12462.53    11637.56    261.66 o
   5   2   4     4496.85     4580.16    180.79 o
   6   2   4     3327.72     3580.98    173.32 o
   7   2   4    18542.18    18535.42    491.94 o
   8   2   4       38.88      100.68    116.40 o
   9   2   4       81.67       80.84    130.06 o
  10   2   4     2521.52     2405.12    228.05 o
  11   2   4      312.04      286.65    184.66 o
  12   2   4       91.36      173.71    209.03 o
  13   2   4     1728.93     1540.98    252.84 o
  14   2   4      258.95      153.65    245.62 o
  15   2   4      160.21     -225.70    261.51 o
  16   2   4      333.24      193.45    310.07 o
 -16   3   4     7361.93     8414.74    562.14 o
 -15   3   4     5335.77     6258.21    474.84 o
 -14   3   4     3355.25     3390.41    353.36 o
 -13   3   4     1359.80     1088.03    253.02 o
 -12   3   4     1794.14     1850.63    252.38 o
 -11   3   4     2944.50     2805.10    277.22 o
 -10   3   4     2264.44     2451.04    239.62 o
  -9   3   4     5256.58     5700.54    314.56 o
  -8   3   4     4819.01     4624.65    267.37 o
  -7   3   4    19728.55    19738.73    525.04 o
  -6   3   4     7190.05     7479.27    231.79 o
  -5   3   4    14889.07    16252.59    444.89 o
  -4   3   4    36641.27    35977.11    703.60 o
  -3   3   4    37294.07    37949.16    672.70 o
  -2   3   4    11180.58    12031.93    243.47 o
  -1   3   4    30260.33    30938.79    637.61 o
   0   3   4    17232.92    18863.22    395.97 o
   1   3   4     5220.71     4756.61    132.14 o
   2   3   4    19353.07    20813.82    369.66 o
   3   3   4    41339.31    41457.01    728.83 o
   4   3   4    10626.13    11109.57    252.77 o
   5   3   4    42351.82    44194.67    890.33 o
   6   3   4      427.76      498.06     94.38 o
   7   3   4     5209.83     5290.50    253.58 o
   8   3   4     7932.74     8893.87    337.09 o
   9   3   4     8003.56     8657.77    404.04 o
  10   3   4    11598.50    11037.31    447.33 o
  11   3   4       92.26      -53.79    163.52 o
  12   3   4      624.32      245.12    191.72 o
  13   3   4       37.35      -40.24    207.99 o
  14   3   4      325.28      285.51    253.64 o
  15   3   4      314.19      153.16    280.12 o
  16   3   4     1833.69     1614.78    356.56 o
 -16   4   4      164.51      296.17    310.66 o
 -15   4   4       81.36      -53.54    251.24 o
 -14   4   4      633.50      512.58    252.70 o
 -13   4   4     3437.11     3471.41    333.20 o
 -12   4   4     3744.36     4290.52    375.82 o
 -11   4   4     7808.84     7836.26    421.08 o
 -10   4   4     3577.38     3906.14    285.17 o
  -9   4   4     6101.63     6213.86    331.16 o
  -8   4   4     2123.74     2093.85    223.23 o
  -7   4   4    17447.79    16054.60    481.23 o
  -6   4   4     1159.74     1192.57    114.90 o
  -5   4   4     3333.71     3299.55    145.17 o
  -4   4   4    23601.37    22818.65    470.50 o
  -3   4   4    12870.04    13773.51    284.25 o
  -2   4   4       72.69       76.26     32.47 o
  -1   4   4    41413.25    41762.83    798.95 o
   0   4   4    54709.39    55859.38   1174.36 o
   1   4   4     6279.92     7135.65    151.63 o
   2   4   4   108466.20   112542.80   1944.52 o
   3   4   4    78302.98    83010.41   1453.70 o
   4   4   4     2800.27     3118.38    133.26 o
   5   4   4    16393.70    17873.26    411.17 o
   6   4   4    29784.98    28598.66    647.71 o
   7   4   4       22.53      -13.62     94.66 o
   8   4   4       52.48       26.12    117.57 o
   9   4   4      319.15      285.04    138.09 o
  10   4   4       55.78      177.57    152.00 o
  11   4   4     1607.49     1628.94    228.52 o
  12   4   4     1231.47     1117.16    227.50 o
  13   4   4      243.31      185.58    216.13 o
  14   4   4      275.86      132.52    249.91 o
  15   4   4        5.56       47.04    269.66 o
  16   4   4      779.29      820.37    326.41 o
 -16   5   4      711.05      449.00    319.35 o
 -15   5   4     1656.99     1720.08    410.86 o
 -14   5   4      289.08      574.01    255.85 o
 -13   5   4       32.52        8.99    215.98 o
 -12   5   4    10913.94    11858.66    531.76 o
 -11   5   4      637.28      625.67    225.01 o
 -10   5   4      649.61      539.80    177.38 o
  -9   5   4     2261.78     2488.03    228.00 o
  -8   5   4     3399.75     3196.88    232.84 o
  -7   5   4     5465.14     5523.30    275.18 o
  -6   5   4      607.97      630.92     96.09 o
  -5   5   4      304.10      258.04     76.86 o
  -4   5   4    40667.79    42589.82    895.76 o
  -3   5   4      340.82      320.39     52.80 o
  -2   5   4     6253.72     6344.24    161.40 o
  -1   5   4    18233.11    17951.96    405.06 o
   0   5   4    49468.60    51801.62   1093.25 o
   1   5   4     7451.46     8023.64    192.99 o
   2   5   4     1984.09     2010.90    102.20 o
   3   5   4    37163.47    39421.56    721.02 o
   4   5   4     5715.63     5638.92    200.96 o
   5   5   4       24.74       -7.39     64.51 o
   6   5   4    21554.49    20635.44    495.64 o
   7   5   4      911.13      942.79    139.34 o
   8   5   4    28640.60    29511.21    816.40 o
   9   5   4     5660.80     5525.67    283.38 o
  10   5   4     6569.51     6389.15    344.62 o
  11   5   4     1156.24     1360.33    222.90 o
  12   5   4      533.69      377.49    193.39 o
  13   5   4      580.69      723.30    239.88 o
  14   5   4      420.41      607.91    266.09 o
  15   5   4     2282.12     2049.51    348.31 o
  16   5   4     3257.47     3128.84    459.13 o
 -16   6   4       90.54     -186.23    311.44 o
 -15   6   4     7513.34     8130.73    605.28 o
 -14   6   4      692.94      535.30    262.98 o
 -13   6   4      560.46      287.84    228.85 o
 -12   6   4     2091.59     2023.81    272.30 o
 -11   6   4     3214.32     4077.44    346.32 o
 -10   6   4       66.86        7.14    197.63 o
  -9   6   4     1147.84     1000.34    174.69 o
  -8   6   4     9323.52     9126.27    574.58 o
  -7   6   4    10549.69    10067.99    401.74 o
  -6   6   4     2870.89     3348.34    169.93 o
  -5   6   4    19731.34    20645.70    516.40 o
  -4   6   4    17224.75    17993.94    399.51 o
  -3   6   4    35604.39    37327.71    744.22 o
  -2   6   4     3383.11     3439.48     92.74 o
  -1   6   4      891.25      803.69     56.41 o
   0   6   4      662.07      588.44     88.61 o
   1   6   4    24144.60    25470.25    537.71 o
   2   6   4      322.97      268.62     42.12 o
   3   6   4    52322.52    52415.56    944.43 o
   4   6   4       38.99       45.19     58.83 o
   5   6   4    26466.02    25669.82    555.11 o
   6   6   4     6152.98     5919.74    225.36 o
   7   6   4     5592.48     5789.72    270.43 o
   8   6   4      483.74      535.00    143.08 o
   9   6   4     1011.38     1193.33    183.10 o
  10   6   4     8483.51     8310.29    391.80 o
  11   6   4    12140.72    12058.61    499.81 o
  12   6   4        6.41     -307.82    177.24 o
  13   6   4     5657.47     6095.23    447.76 o
  14   6   4     3362.66     3398.94    354.74 o
  15   6   4     3995.03     4027.28    399.98 o
  16   6   4      583.11      452.57    400.31 o
 -16   7   4      158.49      609.55    338.65 o
 -15   7   4     1374.82     1894.16    409.27 o
 -14   7   4       46.51     -188.00    267.15 o
 -13   7   4      780.90      616.55    263.74 o
 -12   7   4      323.07      474.77    272.27 o
 -11   7   4     1818.28     2104.66    298.55 o
 -10   7   4    13495.02    12599.26    537.57 o
  -9   7   4     1532.59     1351.65    211.38 o
  -8   7   4     5099.95     5584.45    353.34 o
  -7   7   4    19774.51    19408.26    579.38 o
  -6   7   4     6749.29     7669.19    245.08 o
  -5   7   4     4978.97     5867.56    240.70 o
  -4   7   4    64316.19    64983.05   1260.92 o
  -3   7   4     7581.08     7686.67    208.69 o
  -2   7   4    11611.86    11988.23    316.52 o
  -1   7   4    46044.13    47835.73   1138.46 o
   0   7   4    73008.15    77663.80   1959.57 o
   1   7   4    17536.25    17769.19    376.95 o
   2   7   4       44.82      197.18     40.27 o
   3   7   4    12611.41    12481.00    292.06 o
   4   7   4      142.14      116.76     61.60 o
   5   7   4    21511.47    22645.13    482.13 o
   6   7   4     2591.43     2679.82    161.23 o
   7   7   4      518.00      591.85    131.21 o
   8   7   4     5198.18     5330.07    281.57 o
   9   7   4    10897.28    10172.05    495.51 o
  10   7   4     3940.88     4031.22    314.41 o
  11   7   4       70.86       38.90    176.39 o
  12   7   4       84.38      250.69    204.72 o
  13   7   4      493.56      226.64    226.99 o
  14   7   4     3814.06     4477.14    390.64 o
  15   7   4      905.61      336.84    292.16 o
 -16   8   4        4.31      164.90    367.47 o
 -15   8   4     1596.85     1894.62    393.36 o
 -14   8   4      565.28      780.70    291.13 o
 -13   8   4        9.39     -301.96    218.30 o
 -12   8   4    25773.55    25038.75    884.44 o
 -11   8   4      982.74      843.14    224.98 o
 -10   8   4    24387.49    24965.76   1026.72 o
  -9   8   4     2032.23     2068.69    210.08 o
  -8   8   4      208.74      192.11    132.95 o
  -7   8   4     9870.68    10091.63    347.39 o
  -6   8   4      518.86      618.16    102.08 o
  -5   8   4      952.64      838.35    102.57 o
  -4   8   4    24566.23    24652.73    526.08 o
  -3   8   4      607.02      463.44     52.91 o
  -2   8   4     1511.25     1595.93     98.39 o
  -1   8   4    21338.34    21642.31    667.34 o
   0   8   4    20281.21    20289.66    798.39 o
   1   8   4     1318.65     1337.03     77.66 o
   2   8   4     5891.35     5425.53    174.31 o
   3   8   4       46.96       84.74     48.54 o
   4   8   4     3497.74     3848.07    143.50 o
   5   8   4     3375.82     3702.56    221.44 o
   6   8   4    27471.51    27701.47    664.66 o
   7   8   4     4845.83     4391.81    314.69 o
   8   8   4      389.53      316.65    138.26 o
   9   8   4      106.29      261.34    151.16 o
  10   8   4       77.53       65.29    171.03 o
  11   8   4    20405.81    20863.35    700.30 o
  12   8   4     6318.89     5995.99    383.67 o
  13   8   4     1642.91     2154.13    397.49 o
  14   8   4     6511.96     6524.43    635.28 o
  15   8   4     5587.68     5803.35    496.70 o
 -16   9   4     1034.14     1370.55    403.47 o
 -15   9   4     7807.75     8419.13    574.96 o
 -14   9   4     3736.76     4719.03    435.86 o
 -13   9   4     2226.69     2227.30    335.23 o
 -12   9   4     1556.64     1435.60    268.40 o
 -11   9   4     3209.96     3247.36    312.85 o
 -10   9   4     1010.16      698.90    187.26 o
  -9   9   4     5740.58     6141.05    323.88 o
  -8   9   4    34569.57    35082.05    953.98 o
  -7   9   4     1079.27      972.75    135.39 o
  -6   9   4       79.74     -114.53     85.96 o
  -5   9   4     1476.24     1508.05    109.32 o
  -4   9   4    46501.87    48501.20    964.17 o
  -3   9   4     1266.40     1838.09     89.76 o
  -2   9   4     6015.50     6370.67    217.81 o
  -1   9   4    24539.15    25720.08    603.91 o
   0   9   4     3366.18     3843.28    302.01 o
   1   9   4    14673.25    16176.79    411.08 o
   2   9   4     6860.17     7171.35    213.83 o
   3   9   4    18426.61    18039.92    397.97 o
   4   9   4     1452.62     1427.25    102.26 o
   5   9   4     2200.24     2309.76    131.88 o
   6   9   4     2558.28     2454.07    172.20 o
   7   9   4     5056.13     5442.35    250.98 o
   8   9   4       55.19      -53.62    128.93 o
   9   9   4       61.83      111.51    152.11 o
  10   9   4     5575.34     5988.78    343.56 o
  11   9   4       15.40        3.37    177.11 o
  12   9   4     4635.31     4339.05    359.71 o
  13   9   4      151.71      114.70    225.25 o
  14   9   4       21.96       39.89    254.15 o
  15   9   4      306.04      319.98    312.36 o
 -15  10   4     2393.00     2969.34    449.87 o
 -14  10   4     2768.23     2390.89    352.08 o
 -13  10   4     4627.09     4547.07    401.65 o
 -12  10   4     8257.59     8480.07    491.51 o
 -11  10   4     7780.26     7868.83    450.53 o
 -10  10   4     2733.69     3105.78    265.29 o
  -9  10   4      929.15      796.30    182.07 o
  -8  10   4    19966.64    19332.42    781.75 o
  -7  10   4     5943.48     6266.67    267.28 o
  -6  10   4     1143.75      999.05    122.58 o
  -5  10   4    26340.12    26556.58    597.34 o
  -4  10   4     7533.23     7717.12    228.25 o
  -3  10   4     5098.26     4666.62    149.48 o
  -2  10   4    25531.22    27991.17    665.33 o
  -1  10   4    34169.99    34504.55    799.61 o
   0  10   4     4582.76     4802.68    252.74 o
   1  10   4      183.17      334.64     61.94 o
   2  10   4     5935.51     6123.84    198.33 o
   3  10   4      217.71       35.43     48.45 o
   4  10   4     5635.60     5651.19    190.08 o
   5  10   4     3159.87     3381.54    203.19 o
   6  10   4     1030.41     1091.91    124.50 o
   7  10   4     1213.92     1305.16    147.37 o
   8  10   4       48.76      110.74    134.33 o
   9  10   4     3664.24     4156.44    277.96 o
  10  10   4      263.59      112.28    177.22 o
  11  10   4     9842.39    10144.19    462.17 o
  12  10   4     3078.82     2632.49    295.28 o
  13  10   4     7960.61     7940.31    464.61 o
  14  10   4      249.60      -32.78    274.84 o
  15  10   4      699.25      839.63    330.98 o
 -15  11   4     1273.95     1175.29    381.51 o
 -14  11   4      769.89      580.93    295.63 o
 -13  11   4      953.10      939.13    288.94 o
 -12  11   4     1449.72     1509.73    300.77 o
 -11  11   4    10841.77    12946.29    578.25 o
 -10  11   4     1508.92     1416.78    221.44 o
  -9  11   4      134.57      350.95    158.36 o
  -8  11   4      467.77      270.92    138.53 o
  -7  11   4    18172.41    18516.01    529.41 o
  -6  11   4     1137.38     1435.39    138.56 o
  -5  11   4    13189.19    12438.59    347.87 o
  -4  11   4     1827.06     1761.00    148.49 o
  -3  11   4       21.03      -80.42     43.28 o
  -2  11   4     6535.91     6372.16    225.38 o
  -1  11   4    30924.46    32707.98    722.05 o
   0  11   4    36843.40    37538.62    886.57 o
   1  11   4     2942.54     2649.28    126.24 o
   2  11   4    12791.97    13317.93    343.11 o
   3  11   4     5838.34     6843.27    243.98 o
   4  11   4     1211.19     1370.57    114.39 o
   5  11   4     1928.89     1621.83    126.91 o
   6  11   4      773.24      687.61    128.32 o
   7  11   4     7266.87     6982.06    469.73 o
   8  11   4     1178.72      971.32    193.43 o
   9  11   4     9335.25    10127.90    421.41 o
  10  11   4      282.18      192.10    173.96 o
  11  11   4        7.92       50.46    204.40 o
  12  11   4      700.89      878.49    242.01 o
  13  11   4       10.45       75.51    236.16 o
  14  11   4        1.25     -120.40    270.36 o
  15  11   4     3466.62     3617.04    525.08 o
 -15  12   4      232.39     -158.01    338.22 o
 -14  12   4     8681.22     9097.65    621.61 o
 -13  12   4       43.81      453.81    267.57 o
 -12  12   4      148.86      299.72    232.58 o
 -11  12   4      183.86      168.18    211.03 o
 -10  12   4     4706.47     4979.76    321.37 o
  -9  12   4       69.97      122.68    153.07 o
  -8  12   4    20898.46    19524.72    779.30 o
  -7  12   4      484.41      506.40    128.98 o
  -6  12   4     7874.77     7833.36    335.69 o
  -5  12   4     3749.04     3955.34    242.28 o
  -4  12   4    30610.21    31438.24    984.14 o
  -3  12   4       38.57       80.74     51.97 o
  -2  12   4     3105.24     3397.70    221.70 o
  -1  12   4     4328.15     4792.03    165.04 o
   0  12   4    13461.58    13950.38    376.37 o
   1  12   4      584.54      699.90     84.15 o
   2  12   4     1596.81     1469.85    172.32 o
   3  12   4     1144.68      962.62     77.87 o
   4  12   4    34638.00    35070.70    804.86 o
   5  12   4     2093.69     2358.53    164.71 o
   6  12   4     3744.15     3928.15    227.35 o
   7  12   4     8136.18     7511.56    398.33 o
   8  12   4       93.30      246.56    148.63 o
   9  12   4     3657.33     4142.04    307.49 o
  10  12   4    10777.45    11229.88    550.24 o
  11  12   4     2204.53     2265.77    284.68 o
  12  12   4    15156.00    14938.99    691.13 o
  13  12   4     2430.39     2749.80    424.61 o
  14  12   4     9055.18     9987.14    751.31 o
  15  12   4     1368.54     1244.10    358.31 o
 -15  13   4       53.20      -44.71    338.81 o
 -14  13   4     4755.62     4511.93    487.39 o
 -13  13   4      318.73      -82.94    276.50 o
 -12  13   4       37.77       58.52    223.96 o
 -11  13   4    17687.68    17457.86    936.86 o
 -10  13   4       26.56      -24.49    189.76 o
  -9  13   4     1945.29     2010.65    214.33 o
  -8  13   4    14078.45    13781.97    486.62 o
  -7  13   4      440.84      543.03    130.78 o
  -6  13   4       53.54       49.11    106.41 o
  -5  13   4     1694.23     1812.95    138.45 o
  -4  13   4     6835.34     7024.23    265.12 o
  -3  13   4    32886.24    33856.47    679.78 o
  -2  13   4    10191.65    10002.81    419.07 o
  -1  13   4     3439.28     3268.43    156.40 o
   0  13   4    16915.00    18494.80    484.09 o
   1  13   4    49008.75    51245.50   1243.96 o
   2  13   4    13824.94    14395.84    422.62 o
   3  13   4     2888.80     3033.87    150.57 o
   4  13   4     7067.52     6976.24    246.44 o
   5  13   4      219.76      344.05    110.67 o
   6  13   4     2361.03     2655.78    186.51 o
   7  13   4     6329.10     6336.06    288.51 o
   8  13   4     1179.76      904.12    187.91 o
   9  13   4     2954.81     2889.19    271.17 o
  10  13   4     1283.04     1197.80    260.01 o
  11  13   4      325.95      508.35    244.19 o
  12  13   4      149.26      253.76    240.43 o
  13  13   4     3088.96     2991.98    428.07 o
  14  13   4       53.97     -512.95    268.00 o
  15  13   4     2731.15     2691.65    409.23 o
 -15  14   4      136.30      100.44    359.76 o
 -14  14   4      771.53      711.96    349.50 o
 -13  14   4     3372.11     3743.58    642.36 o
 -12  14   4      211.05      520.49    282.64 o
 -11  14   4    17000.98    17249.93    688.70 o
 -10  14   4     2158.23     2509.60    277.91 o
  -9  14   4      944.61      641.42    177.09 o
  -8  14   4     4287.13     3836.39    257.47 o
  -7  14   4     3262.39     3394.05    211.10 o
  -6  14   4     7704.51     7035.44    290.70 o
  -5  14   4    24729.52    24476.67    659.41 o
  -4  14   4     2435.05     2518.51    152.56 o
  -3  14   4     2554.05     2569.61    101.72 o
  -2  14   4     9990.42    10368.96    324.05 o
  -1  14   4    24396.95    24908.88    612.30 o
   0  14   4    20120.79    19880.35    542.83 o
   1  14   4        3.81      135.59     83.36 o
   2  14   4    18325.26    19353.56    541.61 o
   3  14   4     5957.73     6324.43    175.01 o
   4  14   4    12372.01    12083.51    358.30 o
   5  14   4     2461.71     2784.72    178.19 o
   6  14   4     5343.03     5058.38    286.43 o
   7  14   4      191.40      371.52    141.15 o
   8  14   4     5970.83     6068.69    324.73 o
   9  14   4     1468.90     2198.71    257.66 o
  10  14   4     3834.59     3907.64    446.06 o
  11  14   4      836.57      556.71    252.83 o
  12  14   4     1613.12     1248.91    308.46 o
  13  14   4     5880.46     6939.11    481.11 o
  14  14   4      202.31      591.66    316.68 o
 -15  15   4     7257.11     7783.44    669.74 o
 -14  15   4      636.46      812.50    362.23 o
 -13  15   4       23.27      178.14    308.21 o
 -12  15   4     3497.80     4430.02    432.85 o
 -11  15   4       95.21      352.30    225.63 o
 -10  15   4     2673.63     2639.71    299.01 o
  -9  15   4     1938.72     2086.95    340.64 o
  -8  15   4     4539.93     4659.07    297.04 o
  -7  15   4     1416.67     1385.44    192.60 o
  -6  15   4     5088.55     5425.46    257.42 o
  -5  15   4     1047.13     1004.97    144.66 o
  -4  15   4     3386.35     3541.02    164.07 o
  -3  15   4     1030.20      928.03     85.08 o
  -2  15   4       37.02      199.34     84.40 o
  -1  15   4    31663.72    33334.66    791.95 o
   0  15   4     3147.74     3449.54    174.67 o
   1  15   4     2509.10     2899.88    163.30 o
   2  15   4      588.59      574.75    129.58 o
   3  15   4    25729.58    25778.03    581.45 o
   4  15   4     8856.52     8805.44    319.73 o
   5  15   4       52.21       -3.80    104.95 o
   6  15   4     1640.15     1962.73    196.58 o
   7  15   4     1669.79     1538.98    176.84 o
   8  15   4       21.98       71.76    154.02 o
   9  15   4    13304.04    13036.95    542.85 o
  10  15   4     2604.11     3011.25    323.80 o
  11  15   4      356.21      408.58    253.35 o
  12  15   4     1482.92      501.34    274.28 o
  13  15   4      319.97       63.15    268.55 o
  14  15   4       49.25      -68.48    291.57 o
 -14  16   4      521.39      578.38    362.14 o
 -13  16   4      310.26      455.92    322.19 o
 -12  16   4     8499.64     8894.55    574.24 o
 -11  16   4       12.72      -27.60    234.70 o
 -10  16   4     1469.47     1585.78    294.26 o
  -9  16   4       61.00     -167.79    168.08 o
  -8  16   4       23.47     -183.26    140.31 o
  -7  16   4     4578.97     4693.39    260.35 o
  -6  16   4     6576.69     6861.54    291.33 o
  -5  16   4     2498.78     2178.42    179.29 o
  -4  16   4    12516.69    11928.26    411.86 o
  -3  16   4     6978.52     7048.75    242.61 o
  -2  16   4     8335.72     9326.46    322.47 o
  -1  16   4    28740.62    28760.39    707.46 o
   0  16   4      388.97      567.03    103.96 o
   1  16   4     4013.61     4041.73    265.36 o
   2  16   4     1809.97     1553.16    145.05 o
   3  16   4    10048.91    10340.04    307.81 o
   4  16   4      859.61      864.70    123.87 o
   5  16   4       25.29      115.30    111.30 o
   6  16   4       20.19       74.42    125.38 o
   7  16   4       38.47       -3.40    139.08 o
   8  16   4      436.65      265.14    169.06 o
   9  16   4      775.98      532.85    205.40 o
  10  16   4     2849.10     2538.67    319.36 o
  11  16   4       99.38      345.02    252.40 o
  12  16   4     4715.08     4823.53    436.29 o
  13  16   4     5588.69     5480.89    457.41 o
  14  16   4     2107.75     2112.18    415.04 o
 -14  17   4     1632.18     1486.38    421.96 o
 -13  17   4       46.42      273.34    308.88 o
 -12  17   4     2237.81     2910.58    386.22 o
 -11  17   4       27.53     -147.74    245.68 o
 -10  17   4     1360.96     1411.99    322.09 o
  -9  17   4    10248.96    10523.16    488.06 o
  -8  17   4       50.46      -61.85    159.63 o
  -7  17   4     1454.53     1576.62    198.53 o
  -6  17   4     1045.85     1033.39    151.99 o
  -5  17   4     5929.74     5963.63    307.54 o
  -4  17   4    15922.98    15453.29    423.77 o
  -3  17   4     2574.45     2835.91    247.59 o
  -2  17   4    10937.16    10814.81    341.10 o
  -1  17   4      128.75      193.86     97.21 o
   0  17   4    21799.13    21922.54    610.91 o
   1  17   4     6405.52     6458.19    350.59 o
   2  17   4     2911.18     3038.67    222.27 o
   3  17   4      208.28      142.18     89.11 o
   4  17   4      344.03      339.32     98.74 o
   5  17   4     3206.81     2717.90    202.00 o
   6  17   4     7932.90     7600.32    333.60 o
   7  17   4     3381.71     2882.58    237.51 o
   8  17   4    24174.28    23748.67    781.40 o
   9  17   4      940.04      578.29    218.18 o
  10  17   4      676.26      292.19    241.52 o
  11  17   4     1106.19     1033.87    289.89 o
  12  17   4      245.57        9.47    268.36 o
  13  17   4      108.49       92.78    305.40 o
  14  17   4     2092.27     1815.12    398.64 o
 -14  18   4     1622.34     1003.87    426.56 o
 -13  18   4      783.55      642.73    423.22 o
 -12  18   4       10.95      137.27    277.71 o
 -11  18   4      567.42      380.90    269.83 o
 -10  18   4     2204.99     2391.70    323.67 o
  -9  18   4     1469.35      694.03    418.89 o
  -8  18   4      346.25      416.18    227.44 o
  -7  18   4    25541.27    25378.39    836.36 o
  -6  18   4     1486.45     1470.55    180.95 o
  -5  18   4     6820.47     7023.83    363.29 o
  -4  18   4     4270.39     4603.00    198.66 o
  -3  18   4    18604.46    19223.25    541.09 o
  -2  18   4     5418.68     5129.37    225.86 o
  -1  18   4    10446.39    10619.10    366.09 o
   0  18   4    21334.84    22128.59    620.75 o
   1  18   4     1789.57     1472.63    172.81 o
   2  18   4     7551.04     8200.64    434.16 o
   3  18   4    15421.84    17058.52    589.71 o
   4  18   4     7205.63     6959.14    241.69 o
   5  18   4    13721.37    14662.45    553.37 o
   6  18   4     1235.67     1163.84    200.15 o
   7  18   4     1484.66     1645.55    337.45 o
   8  18   4     2988.69     3354.01    287.40 o
   9  18   4      690.27      292.52    206.22 o
  10  18   4       27.82     -177.94    229.85 o
  11  18   4    16926.90    17121.14    756.22 o
  12  18   4      942.22      890.03    339.25 o
  13  18   4     5927.72     5386.97    648.33 o
 -13  19   4      351.18      -79.54    339.84 o
 -12  19   4       18.66     -181.67    303.98 o
 -11  19   4      329.93       98.78    266.77 o
 -10  19   4     3335.26     3559.88    366.69 o
  -9  19   4     2043.15     1801.56    283.60 o
  -8  19   4     2177.43     2567.07    700.92 o
  -7  19   4     4258.72     4400.79    360.56 o
  -6  19   4    10434.47     9873.06    440.48 o
  -5  19   4      226.62       50.93     94.28 o
  -4  19   4    15766.87    15771.22    440.63 o
  -3  19   4       43.11       45.25    132.41 o
  -2  19   4     1844.09     1828.78    181.54 o
  -1  19   4     9266.87     9280.72    472.25 o
   0  19   4    22987.25    22510.72    636.16 o
   1  19   4     6388.12     6359.32    296.38 o
   2  19   4     1717.50     1963.72    182.05 o
   3  19   4    11361.88    10932.76    437.72 o
   4  19   4     2220.78     2208.91    206.04 o
   5  19   4     2378.29     2526.05    216.91 o
   6  19   4    11884.93    11663.14    504.23 o
   7  19   4      713.87      516.39    186.61 o
   8  19   4    20328.57    19837.43    797.51 o
   9  19   4       38.05     -179.16    193.77 o
  10  19   4     3362.94     4056.85    358.07 o
  11  19   4      381.53      206.62    292.12 o
  12  19   4      307.19      421.28    342.68 o
  13  19   4     1330.59     1228.54    394.01 o
 -13  20   4      700.12     1164.89    397.48 o
 -12  20   4     8503.88     8424.11    628.86 o
 -11  20   4     2207.75     1514.15    398.88 o
 -10  20   4      586.71      561.00    292.54 o
  -9  20   4      391.68      562.42    236.25 o
  -8  20   4     3063.98     3412.98    362.59 o
  -7  20   4     6245.24     6327.46    430.06 o
  -6  20   4    10320.27     9229.59    495.13 o
  -5  20   4      166.50       70.59    109.70 o
  -4  20   4    10820.19    11240.46    366.52 o
  -3  20   4     1122.96      843.70    166.30 o
  -2  20   4     5442.79     5812.24    557.90 o
  -1  20   4      479.51      316.70    141.12 o
   0  20   4     2647.01     2484.75    199.24 o
   1  20   4    10488.64    10612.57    407.90 o
   2  20   4     4986.27     4818.46    287.46 o
   3  20   4     1335.28     1171.00    184.94 o
   4  20   4     2468.19     2635.67    184.33 o
   5  20   4     4681.77     4358.79    334.75 o
   6  20   4     4273.59     4081.39    292.04 o
   7  20   4      421.38      420.55    200.19 o
   8  20   4     1025.53     1093.21    272.80 o
   9  20   4     3100.19     3314.05    356.12 o
  10  20   4     1532.31     1807.23    318.18 o
  11  20   4      808.64      864.40    324.41 o
  12  20   4     2019.54     1417.79    598.76 o
  13  20   4     2089.68     2296.43    449.07 o
 -13  21   4       73.07     -116.74    430.34 o
 -12  21   4      457.23      530.06    344.55 o
 -11  21   4     2656.42     2250.75    516.11 o
 -10  21   4       26.61     -105.26    270.54 o
  -9  21   4    13684.48    14436.09    727.53 o
  -8  21   4    12703.04    13211.16    666.23 o
  -7  21   4       40.72       59.76    210.91 o
  -6  21   4      360.81      222.44    180.05 o
  -5  21   4    20010.39    19343.82    690.69 o
  -4  21   4     6182.07     6509.40    276.28 o
  -3  21   4       70.07       42.62    161.67 o
  -2  21   4    10659.49    10743.53    502.82 o
  -1  21   4      316.52      295.46    157.05 o
   0  21   4       11.52      -67.64    138.37 o
   1  21   4      152.43       70.71    152.33 o
   2  21   4     8142.32     8579.85    549.65 o
   3  21   4        7.80      118.93    156.57 o
   4  21   4       31.72       20.57    113.37 o
   5  21   4      690.25      393.43    147.64 o
   6  21   4       33.60      233.95    171.52 o
   7  21   4     9211.71     7584.40    396.97 o
   8  21   4       21.53     -236.58    212.19 o
   9  21   4      541.83      122.32    240.86 o
  10  21   4      346.52        7.43    252.65 o
  11  21   4     3645.42     3786.33    455.00 o
  12  21   4     1381.42     1479.32    381.59 o
 -12  22   4     5303.78     5159.67    533.69 o
 -11  22   4     2543.09     2211.99    593.07 o
 -10  22   4     1603.11     1558.01    393.79 o
  -9  22   4      776.40      824.15    288.80 o
  -8  22   4    12852.65    12812.14    657.21 o
  -7  22   4     3591.56     3127.99    383.40 o
  -6  22   4     2030.65     1841.34    247.87 o
  -5  22   4    11048.00    10960.21    477.67 o
  -4  22   4     9036.00     8595.71    330.92 o
  -3  22   4     4822.91     4509.43    312.88 o
  -2  22   4      219.63       19.00    157.15 o
  -1  22   4     2289.07     2893.34    251.55 o
   0  22   4      927.04      835.55    182.36 o
   1  22   4     4320.63     4345.04    322.10 o
   2  22   4       87.58      -57.43    154.22 o
   3  22   4     3041.62     3242.52    268.28 o
   4  22   4       45.30       61.55    115.64 o
   5  22   4      679.97      463.35    171.63 o
   6  22   4       76.81     -264.86    178.19 o
   7  22   4     1270.56     1787.84    275.76 o
   8  22   4     2202.34     2327.26    312.18 o
   9  22   4       63.28      139.99    247.58 o
  10  22   4     1046.88     1213.97    308.64 o
  11  22   4      711.77      481.68    340.71 o
  12  22   4     3578.01     3525.19    561.81 o
 -12  23   4       16.37      430.77    346.08 o
 -11  23   4     2758.42     2466.90    450.70 o
 -10  23   4     7001.08     7182.11    555.27 o
  -9  23   4      624.39      545.13    291.17 o
  -8  23   4     2572.57     3135.29    366.17 o
  -7  23   4     3348.29     3110.96    347.14 o
  -6  23   4     7507.95     8129.34    477.49 o
  -5  23   4     1900.49     1823.07    254.27 o
  -4  23   4     1403.12     1159.01    251.76 o
  -3  23   4     3653.86     4194.12    313.46 o
  -2  23   4       15.99      -49.96    165.93 o
  -1  23   4     4622.14     4555.01    303.51 o
   0  23   4       83.45     -147.57    154.87 o
   1  23   4     1783.92     2089.02    262.60 o
   2  23   4      108.36     -199.07    168.46 o
   3  23   4     1073.01      607.96    297.77 o
   4  23   4      928.44      657.88    226.84 o
   5  23   4        5.26       95.29    191.20 o
   6  23   4     4103.14     3696.52    312.55 o
   7  23   4    20278.76    20219.91    774.88 o
   8  23   4     3627.54     3437.52    349.42 o
   9  23   4      743.31     1037.53    280.38 o
  10  23   4      987.14      823.52    306.48 o
  11  23   4      167.45       44.14    307.58 o
 -11  24   4      195.14       85.76    336.54 o
 -10  24   4      743.43      800.11    326.67 o
  -9  24   4      155.50      178.49    278.01 o
  -8  24   4      811.41      957.73    291.00 o
  -7  24   4       58.47     -230.90    219.77 o
  -6  24   4    11121.07    12308.93    954.50 o
  -5  24   4     1849.49     2026.71    345.23 o
  -4  24   4     3358.05     3102.01    458.30 o
  -3  24   4      651.18      681.29    236.95 o
  -2  24   4     4698.68     5158.26    389.89 o
  -1  24   4     2498.70     2747.50    301.74 o
   0  24   4     7616.87     7671.24    531.45 o
   1  24   4     1039.87     1054.13    238.51 o
   2  24   4      724.37      769.35    237.75 o
   3  24   4     3439.22     3775.22    346.84 o
   4  24   4    35281.55    36465.55   1279.61 o
   5  24   4     2634.71     2528.41    264.40 o
   6  24   4      382.21      116.66    203.10 o
   7  24   4     1603.71     1248.20    268.42 o
   8  24   4     2401.35     2124.46    371.70 o
   9  24   4     1583.29     1869.45    439.26 o
  10  24   4     5854.56     5193.56    510.97 o
  11  24   4      796.23      704.94    407.04 o
 -11  25   4     1473.20     1745.68    585.43 o
 -10  25   4      323.60      235.18    330.66 o
  -9  25   4     4166.99     4523.26    452.14 o
  -8  25   4     8453.40     8348.28    545.56 o
  -7  25   4      787.74      272.56    258.35 o
  -6  25   4       11.41       53.43    212.27 o
  -5  25   4      347.73       75.04    191.84 o
  -4  25   4      853.05     1019.15    270.94 o
  -3  25   4     3443.73     3251.93    502.91 o
  -2  25   4     2486.82     1924.22    360.95 o
  -1  25   4       12.01      -88.75    203.51 o
   0  25   4       64.41      -56.32    206.16 o
   1  25   4    12144.30    14195.95    652.16 o
   2  25   4     1027.72      814.98    246.75 o
   3  25   4    12234.71    11682.96    591.93 o
   4  25   4     1402.06     1291.43    273.46 o
   5  25   4      607.90      594.60    407.81 o
   6  25   4     1064.27      835.39    240.24 o
   7  25   4    21430.46    20869.66    800.69 o
   8  25   4     2075.57     1981.04    311.40 o
   9  25   4      864.41     1324.33    345.27 o
  10  25   4     2606.23     3106.18    444.94 o
 -10  26   4        6.88     -233.40    311.53 o
  -9  26   4      825.01      782.48    345.06 o
  -8  26   4      378.56      614.31    285.29 o
  -7  26   4      237.43      -25.52    249.96 o
  -6  26   4       11.06      -95.35    212.72 o
  -5  26   4     6093.71     5723.83    459.37 o
  -4  26   4     1439.73      865.22    270.15 o
  -3  26   4     4805.96     4685.87    491.79 o
  -2  26   4     1372.12     1160.62    337.81 o
  -1  26   4     4548.08     5277.19    560.72 o
   0  26   4     4151.92     4202.24    671.42 o
   1  26   4      291.63      228.96    226.65 o
   2  26   4      265.57      436.22    267.89 o
   3  26   4     1203.59     1444.82    316.56 o
   4  26   4     4521.24     4398.05    567.83 o
   5  26   4     3596.53     4420.95    555.96 o
   6  26   4     1864.86     1609.37    324.17 o
   7  26   4     3024.86     3683.45    414.54 o
   8  26   4     2220.78     1731.11    339.33 o
   9  26   4      220.85      186.74    310.18 o
  10  26   4      557.14     1484.83    430.99 o
 -10  27   4     3573.00     3253.91    675.48 o
  -9  27   4     4919.68     6708.76    861.37 o
  -8  27   4     1728.96      659.76    372.51 o
  -7  27   4      842.45      891.36    366.50 o
  -6  27   4      648.50      374.23    311.69 o
  -5  27   4     1108.42      930.78    299.42 o
  -4  27   4     4406.03     4522.67    434.32 o
  -3  27   4      113.23      113.70    248.39 o
  -2  27   4       50.87     -166.41    233.78 o
  -1  27   4     2670.20     2238.92    366.52 o
   0  27   4       70.09     -205.27    359.82 o
   1  27   4      432.03      648.77    250.26 o
   2  27   4     1295.61     1281.31    283.09 o
   3  27   4     1228.83      698.28    278.20 o
   4  27   4      394.73      -72.64    247.90 o
   5  27   4     3077.71     3033.02    493.23 o
   6  27   4     2548.64     2289.17    407.00 o
   7  27   4     1024.76     1092.13    367.65 o
   8  27   4      144.99     -386.81    321.10 o
   9  27   4     1290.07      911.02    443.49 o
  -9  28   4      663.77      904.07    427.92 o
  -8  28   4     3170.64     3529.88    602.24 o
  -7  28   4     7769.38     8246.80    884.77 o
  -6  28   4     5278.55     5948.94    573.73 o
  -5  28   4      111.28      598.68    332.96 o
  -4  28   4      380.82      126.01    303.66 o
  -3  28   4     3046.09     2916.97    422.49 o
  -2  28   4     4466.30     4487.97    461.78 o
  -1  28   4     3618.07     3048.02    360.44 o
   0  28   4      616.03      684.80    301.65 o
   1  28   4       81.62     -129.66    260.84 o
   2  28   4      173.52     -146.96    271.30 o
   3  28   4     1830.55     1353.44    595.59 o
   4  28   4     5818.76     5066.59    490.34 o
   5  28   4      639.91      676.70    316.06 o
   6  28   4      361.47      458.52    340.24 o
   7  28   4     1256.86     1664.01    390.33 o
   8  28   4      578.44       11.89    452.20 o
   9  28   4     1838.89      993.64    484.97 o
  -8  29   4     2609.12     2186.82    516.06 o
  -7  29   4      163.91     -186.17    537.21 o
  -6  29   4     1335.47     1189.65    391.33 o
  -5  29   4     2637.89     2346.79    531.06 o
  -4  29   4     1057.47      657.88    332.43 o
  -3  29   4     1046.22     1034.37    353.91 o
  -2  29   4      398.04      720.36    315.84 o
  -1  29   4       29.04       43.27    292.78 o
   0  29   4     5748.29     6068.95    525.07 o
   1  29   4     4907.74     4668.17    479.54 o
   2  29   4      495.33      213.52    299.98 o
   3  29   4       26.93     -118.36    288.38 o
   4  29   4     1204.04     1549.60    372.45 o
   5  29   4       86.98     -389.80    298.61 o
   6  29   4     6281.56     6242.93    574.53 o
   7  29   4     2516.69     1879.45    424.90 o
   8  29   4     5878.63     6490.79    632.51 o
  -7  30   4     4023.70     3224.57    525.59 o
  -6  30   4       22.05     -163.74    334.11 o
  -5  30   4      223.76      356.71    346.46 o
  -4  30   4      910.23      660.05    366.16 o
  -3  30   4     6917.93     6480.99    562.92 o
  -2  30   4      432.32      604.10    317.92 o
  -1  30   4     6744.53     7623.77    823.48 o
   0  30   4     2611.70     2239.66    397.42 o
   1  30   4      317.02     -167.65    299.42 o
   2  30   4      816.01       46.14    304.89 o
   3  30   4    13746.82    15631.71    953.55 o
   4  30   4      378.24      306.58    329.80 o
   5  30   4     5242.32     5121.15    534.26 o
   6  30   4     1459.83     1041.59    377.79 o
   7  30   4       98.26      333.88    358.90 o
  -6  31   4     1780.16     1944.13    500.34 o
  -5  31   4     3661.28     3893.95    580.64 o
  -4  31   4     5350.03     5603.47    583.48 o
  -3  31   4       78.38      650.16    427.61 o
  -2  31   4      757.93     1174.65    376.03 o
  -1  31   4      134.99      314.08    313.32 o
   0  31   4     5512.90     5436.52    529.17 o
   1  31   4     1891.60     2014.64    395.49 o
   2  31   4      770.14        0.50    328.43 o
   3  31   4      741.10     1169.19    363.10 o
   4  31   4       13.64      -64.32    328.43 o
   5  31   4      128.11      587.19    406.79 o
   6  31   4       39.14       -3.26    386.45 o
  -5  32   4      130.61      483.89    448.56 o
  -4  32   4      385.95     -165.57    384.56 o
  -3  32   4        6.61      852.56    431.73 o
  -2  32   4     2352.05     2238.32    474.93 o
  -1  32   4     1135.04      876.01    500.01 o
   0  32   4     1117.81      958.40    400.65 o
   1  32   4      115.18      784.56    398.14 o
   2  32   4      697.65      740.32    403.11 o
   3  32   4        4.07      177.08    360.78 o
   4  32   4     3304.31     3475.36    550.82 o
   5  32   4      430.66     -321.73    394.99 o
  -3  33   4       11.40     -426.42    389.93 o
  -2  33   4      409.30       12.15    453.74 o
  -1  33   4      848.93      321.36    387.12 o
   0  33   4      168.54      -46.33    371.17 o
   1  33   4     2718.27     2192.67    499.82 o
   2  33   4     2396.49     2496.55    501.32 o
   3  33   4     1870.27     1811.70    478.05 o
 -15   0   5     5254.64     5500.08    646.42 o
 -13   0   5    29500.35    31855.77   1559.89 o
 -11   0   5     3031.94     3188.63    401.23 o
  -9   0   5     2502.45     2402.93    481.90 o
  -7   0   5    45480.54    44978.05   1614.27 o
  -5   0   5    50584.77    50412.34   1330.54 o
  -3   0   5    54913.73    55978.68   1549.46 o
  -1   0   5     3603.04     3148.72    155.31 o
   1   0   5    30717.57    31760.44    825.89 o
   3   0   5    15950.98    16540.62    480.10 o
   5   0   5    99223.55   100086.82   2708.39 o
   7   0   5     1447.07     1648.44    313.86 o
   9   0   5      130.52       72.58    185.89 o
  11   0   5     7633.84     7216.40    750.76 o
  13   0   5      992.58      579.74    359.50 o
  15   0   5       13.71     -273.10    383.21 o
 -16   1   5     8050.66     9478.99    615.03 o
 -15   1   5     1696.34     1998.26    348.67 o
 -14   1   5     5039.36     4811.16    451.93 o
 -13   1   5     1446.80     1571.15    281.88 o
 -12   1   5     1164.04     1168.46    311.96 o
 -11   1   5     3488.60     3745.17    304.34 o
 -10   1   5    34347.70    34066.43    982.08 o
  -9   1   5     1873.74     1781.63    206.22 o
  -8   1   5     3853.59     3929.40    227.96 o
  -7   1   5     2678.18     3194.79    301.80 o
  -6   1   5    11235.93    11094.29    342.81 o
  -5   1   5     1580.25     1586.77    103.88 o
  -4   1   5     2439.60     2829.08    167.67 o
  -3   1   5       37.58       28.68     48.72 o
  -2   1   5    32661.16    32715.45    630.31 o
  -1   1   5     4471.22     4195.88    127.41 o
   0   1   5     2232.69     2231.81     90.13 o
   1   1   5    50879.33    53667.52    955.98 o
   2   1   5    37199.70    36951.39    630.44 o
   3   1   5     4406.95     4388.34    141.68 o
   4   1   5     2842.05     2850.97    124.77 o
   5   1   5    10262.80    11164.38    295.15 o
   6   1   5     7095.26     7360.56    276.37 o
   7   1   5    13314.02    13170.53    394.59 o
   8   1   5    17599.68    16553.96    551.48 o
   9   1   5     1526.26     1268.17    182.78 o
  10   1   5     9218.60     8667.54    397.93 o
  11   1   5      575.20      595.68    185.20 o
  12   1   5       59.14       68.11    188.76 o
  13   1   5     1448.94     1836.04    280.07 o
  14   1   5      128.22       -5.50    295.70 o
  15   1   5      948.86     1127.09    308.59 o
  16   1   5     2706.66     3264.18    456.22 o
 -16   2   5     3910.11     4244.83    434.13 o
 -15   2   5       28.43        5.43    270.90 o
 -14   2   5      424.34     -132.83    279.44 o
 -13   2   5     4275.94     4732.01    380.16 o
 -12   2   5    12397.98    12300.54    546.92 o
 -11   2   5      211.57      204.34    180.88 o
 -10   2   5     1039.21      805.33    182.10 o
  -9   2   5        7.65       42.20    133.01 o
  -8   2   5       27.70      -99.64    118.62 o
  -7   2   5     9810.65     9306.67    381.61 o
  -6   2   5    22206.18    21102.55    491.88 o
  -5   2   5    21373.15    21622.22    487.89 o
  -4   2   5     5219.79     6283.39    196.90 o
  -3   2   5     3364.87     3839.09    123.23 o
  -2   2   5    29542.86    30871.63    597.16 o
  -1   2   5    18271.98    17655.69    357.57 o
   0   2   5    44092.88    44383.59    902.86 o
   1   2   5    16261.37    16955.10    331.71 o
   2   2   5      214.34      159.06     45.49 o
   3   2   5     1238.43     1430.42     86.75 o
   4   2   5    58119.05    60047.86   1087.06 o
   5   2   5     1950.16     1768.65    117.53 o
   6   2   5     5181.52     4651.09    258.95 o
   7   2   5     2176.36     2713.67    198.92 o
   8   2   5     1662.71     1412.55    235.85 o
   9   2   5      979.22     1282.85    180.93 o
  10   2   5    17506.93    17153.55    585.34 o
  11   2   5      120.61      -90.29    164.61 o
  12   2   5       19.07      -16.17    193.19 o
  13   2   5     2384.75     1955.19    284.54 o
  14   2   5        3.96      408.50    241.95 o
  15   2   5      687.95      504.12    286.56 o
  16   2   5     7116.44     7642.29    609.55 o
 -16   3   5     3412.50     3910.93    426.49 o
 -15   3   5      133.08      144.47    281.55 o
 -14   3   5     1373.75      994.89    274.50 o
 -13   3   5       80.15      199.12    223.96 o
 -12   3   5      762.06      681.79    224.69 o
 -11   3   5     1906.20     2434.48    264.50 o
 -10   3   5     1161.57     1040.77    207.41 o
  -9   3   5     6788.24     6853.45    350.01 o
  -8   3   5      253.55      485.43    131.23 o
  -7   3   5    10696.18    11215.00    365.56 o
  -6   3   5     2682.61     2691.36    156.68 o
  -5   3   5        3.95       96.65     86.12 o
  -4   3   5     7001.34     7142.69    198.75 o
  -3   3   5      105.69      135.20     49.47 o
  -2   3   5     1262.47     1285.55     70.38 o
  -1   3   5     1477.38     1453.70     78.31 o
   0   3   5     7233.58     7820.64    231.86 o
   1   3   5     5930.39     7058.44    181.54 o
   2   3   5    35025.16    37825.08    690.02 o
   3   3   5     8270.45     8080.21    197.90 o
   4   3   5      198.73      425.02     68.41 o
   5   3   5     1989.13     2183.51    120.91 o
   6   3   5    10511.01    10111.46    314.89 o
   7   3   5     7412.53     7081.95    287.56 o
   8   3   5     7352.59     8121.33    321.02 o
   9   3   5       60.19      228.79    137.43 o
  10   3   5      181.16      410.05    172.79 o
  11   3   5      752.20      908.61    206.22 o
  12   3   5      246.45      433.50    203.28 o
  13   3   5     3482.54     3146.03    312.47 o
  14   3   5     1049.99      678.54    266.70 o
  15   3   5     1600.67     1345.39    325.05 o
 -16   4   5      887.33     1038.07    348.59 o
 -15   4   5     1749.92     1781.00    335.51 o
 -14   4   5     1620.71     1094.69    286.79 o
 -13   4   5     3492.92     3423.75    538.25 o
 -12   4   5      682.62      694.31    238.87 o
 -11   4   5     6815.18     7305.91    406.35 o
 -10   4   5      472.68       87.22    156.17 o
  -9   4   5      261.18       -1.30    140.32 o
  -8   4   5       56.27      -88.88    121.70 o
  -7   4   5     2855.35     2884.06    197.69 o
  -6   4   5    23144.23    23201.19    572.60 o
  -5   4   5      185.95       53.41     68.80 o
  -4   4   5      373.00      371.76     69.38 o
  -3   4   5     5161.91     4912.82    139.57 o
  -2   4   5    19531.38    21219.63    442.81 o
  -1   4   5      633.80      819.84     50.76 o
   0   4   5     2498.05     2632.83    101.07 o
   1   4   5    49168.57    53514.64    989.51 o
   2   4   5      393.25      404.90     55.37 o
   3   4   5    33803.63    35750.12    639.01 o
   4   4   5    15706.55    15644.23    347.49 o
   5   4   5     7676.55     8351.09    232.90 o
   6   4   5    13285.80    12747.96    367.96 o
   7   4   5     2430.26     2198.02    173.34 o
   8   4   5     1756.74     2144.09    194.05 o
   9   4   5      463.27      247.46    151.82 o
  10   4   5      758.70      417.29    170.78 o
  11   4   5     7487.32     7580.13    397.06 o
  12   4   5      459.48      142.24    196.46 o
  13   4   5       98.13      188.81    218.84 o
  14   4   5       52.59      -28.73    243.60 o
  15   4   5      546.27      295.92    294.10 o
 -16   5   5     1349.80     1693.31    384.55 o
 -15   5   5     1534.10     1564.84    351.46 o
 -14   5   5      384.12      488.22    278.89 o
 -13   5   5      462.05      474.00    239.18 o
 -12   5   5        1.30       40.97    189.52 o
 -11   5   5       28.35      228.50    199.90 o
 -10   5   5    17931.88    17560.67    659.91 o
  -9   5   5    40600.55    37014.97   1096.81 o
  -8   5   5     2500.12     2603.75    230.07 o
  -7   5   5     2635.20     2567.26    208.46 o
  -6   5   5     2676.70     3053.63    204.70 o
  -5   5   5    28775.83    30265.99    672.90 o
  -4   5   5     5571.13     5425.13    183.92 o
  -3   5   5   119100.03   119182.94   2250.78 o
  -2   5   5     2747.38     2869.72     95.19 o
  -1   5   5    18501.07    20180.73    492.05 o
   0   5   5    15268.38    17099.64    404.89 o
   1   5   5    21242.40    19430.77    428.76 o
   2   5   5      230.82      240.85     46.47 o
   3   5   5     1616.50     1911.52     89.11 o
   4   5   5      959.77     1233.34     90.03 o
   5   5   5     9366.76     9522.04    266.56 o
   6   5   5     6828.44     7254.56    309.63 o
   7   5   5    28899.22    28891.65    784.21 o
   8   5   5      116.31      190.68    130.47 o
   9   5   5    17675.00    18283.21    559.95 o
  10   5   5     2980.56     2578.99    243.65 o
  11   5   5     1936.05     1937.84    243.10 o
  12   5   5      377.97       59.24    195.95 o
  13   5   5       82.67      577.04    238.89 o
  14   5   5     4730.24     5396.27    434.99 o
  15   5   5     1495.23     1408.37    317.96 o
 -16   6   5     4738.88     5047.29    568.61 o
 -15   6   5        4.88      399.11    304.41 o
 -14   6   5     5572.77     6088.13    476.61 o
 -13   6   5      686.05      586.75    257.28 o
 -12   6   5    21618.99    22988.17    841.14 o
 -11   6   5       80.77      392.68    213.75 o
 -10   6   5     2240.50     2200.69    249.96 o
  -9   6   5     7060.43     7214.73    382.04 o
  -8   6   5     2595.94     2382.49    226.48 o
  -7   6   5       47.87      191.77    123.82 o
  -6   6   5    94142.35    89934.42   2024.27 o
  -5   6   5     1902.61     2115.80    134.60 o
  -4   6   5      411.06      437.55     78.21 o
  -3   6   5     3599.93     3813.05    137.91 o
  -2   6   5    58904.31    61055.93   1223.89 o
  -1   6   5      609.96      760.52     62.81 o
   0   6   5    49672.34    50930.14   1091.86 o
   1   6   5     1717.37     1699.95     94.29 o
   2   6   5    22524.84    23854.78    472.38 o
   3   6   5     7958.94     9092.18    231.90 o
   4   6   5   121025.86   124840.21   2363.88 o
   5   6   5      603.44      671.00     96.69 o
   6   6   5    13716.10    14097.83    379.98 o
   7   6   5      268.64      325.10    122.77 o
   8   6   5     2785.62     2864.30    216.90 o
   9   6   5     3779.65     4092.90    269.44 o
  10   6   5     6799.30     7101.87    364.64 o
  11   6   5       53.14      289.69    199.31 o
  12   6   5     2234.29     2378.14    276.01 o
  13   6   5     1409.18     1042.72    262.04 o
  14   6   5     8564.70     9263.24    518.45 o
  15   6   5     1914.31     1747.50    362.01 o
 -16   7   5     1854.12     1513.85    431.25 o
 -15   7   5      578.79       39.17    305.41 o
 -14   7   5       55.61       83.43    268.97 o
 -13   7   5     5288.30     4865.90    410.35 o
 -12   7   5      271.37       -1.87    210.04 o
 -11   7   5     5578.59     5487.67    384.94 o
 -10   7   5       24.58      -68.71    153.24 o
  -9   7   5    49747.71    49403.59   1298.22 o
  -8   7   5       10.49       72.65    145.17 o
  -7   7   5     2683.13     2704.86    185.76 o
  -6   7   5     7171.78     7199.78    261.55 o
  -5   7   5      935.44      873.89    127.98 o
  -4   7   5    11934.19    12887.14    310.55 o
  -3   7   5    39748.33    38993.50    813.10 o
  -2   7   5      781.37      957.96    108.30 o
  -1   7   5    21777.15    20478.60    491.52 o
   0   7   5    39405.20    44936.74   1289.11 o
   1   7   5    33966.46    35075.66    770.72 o
   2   7   5      586.44      628.71     77.08 o
   3   7   5     8731.00     8326.47    232.04 o
   4   7   5    40614.97    43286.87    871.49 o
   5   7   5    17873.07    19270.60    460.71 o
   6   7   5    10895.52    11403.23    340.51 o
   7   7   5        2.02       80.33    107.54 o
   8   7   5    17561.86    17274.36    740.00 o
   9   7   5    18829.35    19005.55    611.93 o
  10   7   5       52.50      129.66    156.17 o
  11   7   5      329.38      253.17    199.47 o
  12   7   5      218.31       76.73    207.95 o
  13   7   5       16.03      437.44    228.42 o
  14   7   5      722.34      692.62    273.81 o
  15   7   5     4624.73     4917.40    478.83 o
 -16   8   5      120.68      260.36    373.71 o
 -15   8   5     1805.98      330.91    434.23 o
 -14   8   5      259.09     -120.63    270.58 o
 -13   8   5     3836.07     4205.72    393.03 o
 -12   8   5     1379.40     1556.81    278.49 o
 -11   8   5     1945.57     1535.22    257.92 o
 -10   8   5     6354.71     5968.70    348.68 o
  -9   8   5       22.65       48.50    144.16 o
  -8   8   5     2502.75     2389.00    208.09 o
  -7   8   5      693.19      429.64    117.90 o
  -6   8   5    17464.29    17739.78    490.50 o
  -5   8   5      243.70      148.61     73.97 o
  -4   8   5     4747.62     5140.56    176.64 o
  -3   8   5       40.28       45.49     42.17 o
  -2   8   5     6833.48     7546.11    230.48 o
  -1   8   5     3681.93     3638.32    161.91 o
   0   8   5      455.08      519.61    114.89 o
   1   8   5     4255.49     4296.15    209.61 o
   2   8   5    28812.96    30551.86    685.60 o
   3   8   5     8792.42     9423.68    241.38 o
   4   8   5      466.80      569.35     94.85 o
   5   8   5    10181.20    11624.47    347.58 o
   6   8   5    19487.50    19587.07    505.87 o
   7   8   5      495.72      849.02    139.87 o
   8   8   5     3311.50     3733.56    245.46 o
   9   8   5      629.08      506.01    163.74 o
  10   8   5      449.19      134.73    173.80 o
  11   8   5    20975.04    21292.43    777.05 o
  12   8   5     2429.43     2140.00    284.85 o
  13   8   5       87.14      -55.36    228.69 o
  14   8   5     2857.62     2903.93    609.49 o
  15   8   5      379.67      525.45    322.10 o
 -15   9   5     1844.89     2041.08    412.28 o
 -14   9   5     1028.00      732.16    298.01 o
 -13   9   5       57.86      -53.47    242.57 o
 -12   9   5     1752.99     2191.50    307.32 o
 -11   9   5       48.67       43.44    191.54 o
 -10   9   5     1170.85     1048.97    219.26 o
  -9   9   5     5488.25     6159.14    336.91 o
  -8   9   5       62.09       76.91    131.08 o
  -7   9   5      554.46      467.14    117.47 o
  -6   9   5      919.36     1258.42    145.33 o
  -5   9   5     1776.09     1749.26    132.34 o
  -4   9   5     8350.52     8223.95    255.91 o
  -3   9   5      879.69      868.74     84.78 o
  -2   9   5      954.80     1035.33     80.33 o
  -1   9   5     2662.86     3395.02    244.50 o
   0   9   5    11971.24    11568.40    436.36 o
   1   9   5     1729.01     1637.87    135.30 o
   2   9   5      268.14      180.86     62.05 o
   3   9   5    13595.40    13252.76    297.57 o
   4   9   5       56.88      267.57     77.55 o
   5   9   5      276.71      147.99     88.67 o
   6   9   5     3602.07     3585.56    186.86 o
   7   9   5    22527.36    23696.98    606.43 o
   8   9   5     1364.55     1170.21    219.53 o
   9   9   5     3238.27     3185.80    254.44 o
  10   9   5      236.95      344.35    177.17 o
  11   9   5      391.49      165.79    198.60 o
  12   9   5     4120.08     4303.89    371.14 o
  13   9   5     1896.34     1789.54    283.60 o
  14   9   5     5467.17     5371.39    455.74 o
  15   9   5     1864.41     2001.61    383.81 o
 -15  10   5      163.32      322.95    342.32 o
 -14  10   5     1960.30     2013.10    382.72 o
 -13  10   5    20965.71    21314.49    985.46 o
 -12  10   5     8111.37     8355.21    489.12 o
 -11  10   5     2989.44     2431.35    282.89 o
 -10  10   5       94.90      -52.75    163.86 o
  -9  10   5     9472.54    10536.65    430.32 o
  -8  10   5     1116.22     1081.25    166.23 o
  -7  10   5     3425.38     3394.72    201.42 o
  -6  10   5     4147.21     4370.96    243.61 o
  -5  10   5     4739.54     4393.00    178.61 o
  -4  10   5     4993.15     5497.16    266.39 o
  -3  10   5      813.42      690.13    110.04 o
  -2  10   5     1746.21     1619.55    110.29 o
  -1  10   5     4267.63     4187.35    277.46 o
   0  10   5    12508.16    12900.04    474.28 o
   1  10   5     7347.00     7303.95    245.76 o
   2  10   5     4075.08     4417.83    162.71 o
   3  10   5      368.79      599.75     72.88 o
   4  10   5    20087.53    20133.65    499.69 o
   5  10   5     6522.77     6338.12    234.15 o
   6  10   5     4051.13     4246.85    223.53 o
   7  10   5     5752.96     6137.42    258.91 o
   8  10   5      283.98      117.82    129.54 o
   9  10   5      407.25      601.07    216.58 o
  10  10   5    12118.70    11699.88    516.43 o
  11  10   5      135.33      159.96    200.29 o
  12  10   5     1864.42     2046.56    280.27 o
  13  10   5       15.66      222.63    271.53 o
  14  10   5     2958.95     3163.92    390.67 o
  15  10   5      196.22      352.27    323.38 o
 -15  11   5      118.27      -18.55    339.45 o
 -14  11   5     2782.67     2836.71    426.87 o
 -13  11   5      301.28      135.28    274.96 o
 -12  11   5       23.49      154.64    221.69 o
 -11  11   5     2293.33     2172.23    285.46 o
 -10  11   5    36649.71    36741.88   1044.51 o
  -9  11   5     4964.60     4989.48    302.31 o
  -8  11   5     3652.12     4252.45    263.49 o
  -7  11   5     7799.54     8158.47    309.55 o
  -6  11   5     6088.09     6308.72    249.22 o
  -5  11   5     6560.09     6331.92    255.34 o
  -4  11   5      300.43      393.91     63.39 o
  -3  11   5     1563.11     1855.75    130.67 o
  -2  11   5    33205.24    33343.78    843.66 o
  -1  11   5    12579.13    11483.51    451.15 o
   0  11   5     8967.08     9571.45    426.30 o
   1  11   5      181.00      184.31     57.22 o
   2  11   5    49080.01    51875.12   1125.85 o
   3  11   5      173.04      270.00     83.33 o
   4  11   5     2786.38     2652.20    155.43 o
   5  11   5     4348.70     4235.08    203.17 o
   6  11   5        4.01      -47.58    103.88 o
   7  11   5      375.48      371.86    132.06 o
   8  11   5    10250.73    10292.43    383.85 o
   9  11   5     2321.81     2738.29    239.42 o
  10  11   5       39.91        5.84    185.54 o
  11  11   5      992.62     1220.86    249.32 o
  12  11   5       72.43     -367.35    233.12 o
  13  11   5      346.65      229.33    269.50 o
  14  11   5     3623.79     3341.57    469.06 o
  15  11   5     4891.40     4957.80    543.04 o
 -15  12   5      215.75      161.22    353.52 o
 -14  12   5       82.01     -259.58    312.39 o
 -13  12   5    16614.44    19373.02    878.49 o
 -12  12   5        5.19      245.68    252.50 o
 -11  12   5      185.26      298.78    217.72 o
 -10  12   5     1401.82     1662.81    249.39 o
  -9  12   5      104.59      128.09    151.66 o
  -8  12   5     6438.18     6517.43    362.58 o
  -7  12   5    31067.81    31016.28    789.20 o
  -6  12   5     2165.98     2488.34    163.24 o
  -5  12   5    43508.54    42218.30   1063.27 o
  -4  12   5     1580.39     1372.78     93.29 o
  -3  12   5     2954.21     3062.79    173.44 o
  -2  12   5     1943.09     2123.63    118.47 o
  -1  12   5     3269.40     3290.70    142.40 o
   0  12   5    10452.53    11815.63    482.10 o
   1  12   5    34016.69    34092.05    813.04 o
   2  12   5      729.10     1194.84    165.76 o
   3  12   5     8558.57     8990.68    342.73 o
   4  12   5    12517.93    13511.17    418.92 o
   5  12   5    45523.38    46512.16   1093.04 o
   6  12   5      659.31      594.14    128.14 o
   7  12   5      205.60      156.72    132.01 o
   8  12   5     1274.08     1054.22    180.42 o
   9  12   5     1460.89     1645.71    233.50 o
  10  12   5     1295.78     1107.28    228.12 o
  11  12   5     9234.39     9699.46    570.95 o
  12  12   5      554.39      398.74    244.53 o
  13  12   5     8224.68     8198.79    525.48 o
  14  12   5      492.33      646.77    310.55 o
 -15  13   5      114.79     -109.49    333.85 o
 -14  13   5     3532.94     3915.19    501.40 o
 -13  13   5     1332.27      744.15    321.57 o
 -12  13   5       31.34        6.56    262.03 o
 -11  13   5       22.46       -6.79    208.06 o
 -10  13   5    13492.62    15096.55    665.90 o
  -9  13   5     5246.55     5574.39    317.63 o
  -8  13   5     5244.23     5448.79    292.62 o
  -7  13   5     1046.41     1291.62    154.19 o
  -6  13   5     1340.92     1048.89    129.42 o
  -5  13   5      103.46       72.52     70.31 o
  -4  13   5      545.39      510.91     77.34 o
  -3  13   5     3076.35     3173.57    188.22 o
  -2  13   5    43611.02    44326.81   1084.16 o
  -1  13   5       65.34      170.94     61.66 o
   0  13   5     4921.61     4768.04    251.95 o
   1  13   5    12290.62    12655.85    395.27 o
   2  13   5    24114.98    23879.45    594.69 o
   3  13   5     4828.69     4546.98    212.38 o
   4  13   5     1770.86     1989.93    128.20 o
   5  13   5     3910.32     3977.20    224.96 o
   6  13   5     6094.31     6060.50    267.26 o
   7  13   5     3192.32     2932.56    211.96 o
   8  13   5     6157.00     5687.19    312.68 o
   9  13   5      449.08      336.10    186.43 o
  10  13   5     1591.00     1863.00    285.88 o
  11  13   5        5.66      304.80    242.99 o
  12  13   5      786.63      512.98    280.22 o
  13  13   5     2312.21     1995.06    346.12 o
  14  13   5      227.92       -5.10    299.51 o
 -15  14   5     1625.70     1450.15    554.39 o
 -14  14   5     1150.87      581.76    347.38 o
 -13  14   5       20.56      255.40    299.51 o
 -12  14   5     2799.38     2378.53    361.87 o
 -11  14   5       96.65     -187.18    224.94 o
 -10  14   5      849.11      682.73    222.15 o
  -9  14   5     2409.64     2302.96    249.19 o
  -8  14   5     2287.11     2170.77    211.81 o
  -7  14   5     1992.94     1841.50    174.52 o
  -6  14   5     1014.06     1219.30    162.37 o
  -5  14   5     9650.46    10066.44    620.78 o
  -4  14   5     1627.00     1699.43    116.58 o
  -3  14   5      138.38      126.55    116.02 o
  -2  14   5      208.59      102.81     82.47 o
  -1  14   5    14700.91    14301.73    385.87 o
   0  14   5     6942.84     7646.39    263.30 o
   1  14   5      335.18      313.44     85.07 o
   2  14   5       25.60       94.98     80.24 o
   3  14   5     1452.44     1616.67    148.69 o
   4  14   5     5478.52     5487.02    202.79 o
   5  14   5      839.24      517.09    116.14 o
   6  14   5     2759.20     2671.23    264.60 o
   7  14   5     1905.14     2264.83    193.63 o
   8  14   5     1129.20     1216.93    194.46 o
   9  14   5       26.95      105.79    180.56 o
  10  14   5     9419.56     8778.01    503.29 o
  11  14   5      110.39     -138.72    231.46 o
  12  14   5     7673.58     7116.16    558.00 o
  13  14   5      849.03      756.04    295.44 o
  14  14   5     1093.18      947.51    375.41 o
 -14  15   5      136.88       92.82    383.48 o
 -13  15   5     5565.43     5018.11    484.81 o
 -12  15   5       18.93     -119.07    275.73 o
 -11  15   5     3170.10     2579.54    344.02 o
 -10  15   5     1232.76      829.43    251.42 o
  -9  15   5     2051.71     2051.49    394.65 o
  -8  15   5      169.14      167.53    147.12 o
  -7  15   5     3533.88     3831.21    222.20 o
  -6  15   5     3729.24     3684.38    196.02 o
  -5  15   5    10823.75     9657.02    359.59 o
  -4  15   5     1417.11     1828.33    135.99 o
  -3  15   5     9637.32     9513.23    359.16 o
  -2  15   5     2458.08     2523.73    203.54 o
  -1  15   5    10486.94    10777.79    317.22 o
   0  15   5    10526.16    10944.63    391.32 o
   1  15   5     9126.16     9071.57    309.91 o
   2  15   5       48.62      178.12     89.13 o
   3  15   5     1211.75     1431.52    137.48 o
   4  15   5       67.54       43.44     93.44 o
   5  15   5     2758.29     2600.37    190.77 o
   6  15   5     1791.05     1744.99    171.56 o
   7  15   5       34.88      170.48    141.52 o
   8  15   5     3889.00     4210.57    303.35 o
   9  15   5       17.55     -130.17    179.29 o
  10  15   5     1873.79     2239.13    307.19 o
  11  15   5      910.06     1097.03    288.11 o
  12  15   5       55.79     -121.56    260.13 o
  13  15   5       99.54       41.95    299.48 o
  14  15   5     5765.79     5529.45    527.35 o
 -14  16   5     1668.44     1789.44    433.43 o
 -13  16   5     1506.81     2270.89    437.09 o
 -12  16   5     4884.59     4787.08    519.39 o
 -11  16   5     2515.59     2623.27    358.94 o
 -10  16   5     2875.04     3168.99    358.07 o
  -9  16   5        2.47      105.88    194.84 o
  -8  16   5     7541.17     7761.62    389.34 o
  -7  16   5     2833.27     2663.16    210.93 o
  -6  16   5    26176.05    25705.83    774.52 o
  -5  16   5     9508.43     9923.57    334.01 o
  -4  16   5     6925.17     6431.50    354.98 o
  -3  16   5     4592.46     4763.80    354.53 o
  -2  16   5     8076.45     8490.62    295.29 o
  -1  16   5      738.34     1035.60    109.25 o
   0  16   5    16214.63    16486.15    482.09 o
   1  16   5      446.04      384.31    105.38 o
   2  16   5     1397.21     1553.30    131.88 o
   3  16   5     1044.73      761.85    130.75 o
   4  16   5     3870.49     3737.94    230.55 o
   5  16   5      349.33      321.77    117.33 o
   6  16   5     8864.28     8754.08    331.35 o
   7  16   5     3673.39     3749.87    331.36 o
   8  16   5      528.07      351.80    189.38 o
   9  16   5     3660.36     3886.60    343.61 o
  10  16   5      283.33      284.23    238.03 o
  11  16   5    10559.75     9840.65    563.18 o
  12  16   5     1574.24     1781.34    373.49 o
  13  16   5     1862.68     1785.26    378.11 o
  14  16   5      459.76      241.75    376.02 o
 -14  17   5     1840.68     1701.05    440.62 o
 -13  17   5     2517.87     1835.96    411.63 o
 -12  17   5       16.12       84.42    302.21 o
 -11  17   5     2403.49     2575.45    342.94 o
 -10  17   5       46.09     -117.69    225.41 o
  -9  17   5    21376.11    23598.32    877.37 o
  -8  17   5     1468.55     1489.06    243.75 o
  -7  17   5     2429.57     2639.75    253.96 o
  -6  17   5      214.39      172.44    132.56 o
  -5  17   5     4437.55     4312.00    203.31 o
  -4  17   5     3370.76     3193.71    231.98 o
  -3  17   5    38190.13    38574.20   1055.18 o
  -2  17   5       17.05       16.68     99.60 o
  -1  17   5      450.43      309.34    103.06 o
   0  17   5     2920.54     2446.29    168.49 o
   1  17   5    43475.20    45136.95   1203.87 o
   2  17   5        7.64      107.66    112.01 o
   3  17   5       22.22      -21.99    112.52 o
   4  17   5      351.39      303.93    161.47 o
   5  17   5     1565.37     1704.35    152.64 o
   6  17   5     1432.38     1867.07    226.12 o
   7  17   5     6132.15     6504.14    364.36 o
   8  17   5     1142.05     1467.40    230.31 o
   9  17   5     7144.58     7463.25    419.47 o
  10  17   5     2876.39     3639.77    359.63 o
  11  17   5        5.48       79.14    291.15 o
  12  17   5       86.41      171.34    313.40 o
  13  17   5      514.14      445.60    360.43 o
 -13  18   5     1080.24     1396.91    390.09 o
 -12  18   5     2239.48     2350.77    416.35 o
 -11  18   5      708.37      641.62    345.75 o
 -10  18   5     1160.93     1279.61    286.77 o
  -9  18   5     1354.04     1327.06    270.06 o
  -8  18   5     8390.45     7735.36    440.92 o
  -7  18   5     3974.76     4525.29    325.04 o
  -6  18   5    71278.11    67664.08   2182.27 o
  -5  18   5     3372.45     3356.43    179.07 o
  -4  18   5    15270.47    16172.70    582.85 o
  -3  18   5      100.77     -147.70    119.50 o
  -2  18   5    15542.10    16508.72    494.08 o
  -1  18   5     8547.27     8635.36    441.28 o
   0  18   5      151.27      109.67    112.63 o
   1  18   5      213.19      124.08    118.07 o
   2  18   5     3113.51     3013.96    202.02 o
   3  18   5      520.70      541.27    139.63 o
   4  18   5     3774.66     4025.58    251.04 o
   5  18   5     1731.48     2015.39    154.99 o
   6  18   5    11146.20    10945.38    446.27 o
   7  18   5       25.82      241.41    171.57 o
   8  18   5     5734.31     5519.76    355.37 o
   9  18   5      459.39      454.22    225.08 o
  10  18   5      803.30      963.10    287.53 o
  11  18   5      220.50       66.13    298.30 o
  12  18   5    12302.31    12290.04    732.55 o
  13  18   5       24.75     -357.51    326.81 o
 -13  19   5       52.11      221.78    364.73 o
 -12  19   5       25.75      490.58    526.27 o
 -11  19   5     2543.18     3452.27    433.91 o
 -10  19   5     2494.72     1904.21    523.22 o
  -9  19   5      374.42      524.29    237.44 o
  -8  19   5      572.46      120.68    253.35 o
  -7  19   5      291.82     -184.27    214.68 o
  -6  19   5       29.69      -36.88    135.73 o
  -5  19   5      815.59      788.40    173.22 o
  -4  19   5      917.09      794.91    180.33 o
  -3  19   5     6211.25     6770.53    436.56 o
  -2  19   5     2465.09     2551.04    231.55 o
  -1  19   5    27639.53    28882.55    830.13 o
   0  19   5     1236.84     1151.45    148.89 o
   1  19   5      164.50       53.96    124.16 o
   2  19   5      122.96      201.82    141.01 o
   3  19   5    12702.63    12305.15    445.14 o
   4  19   5      171.51      173.60    159.92 o
   5  19   5    10388.67    10734.15    376.22 o
   6  19   5      199.14      185.95    161.81 o
   7  19   5      174.35      142.14    180.05 o
   8  19   5     1300.99     1104.96    266.19 o
   9  19   5    13627.32    15787.65    689.96 o
  10  19   5     1448.69     1428.71    310.31 o
  11  19   5      310.13      199.03    300.62 o
  12  19   5      100.39      264.20    331.97 o
  13  19   5     1292.76     1097.17    581.08 o
 -13  20   5       18.42     -471.74    345.01 o
 -12  20   5      171.72      129.11    323.44 o
 -11  20   5      331.96      605.58    314.90 o
 -10  20   5       98.04      394.94    289.62 o
  -9  20   5      629.08      938.52    289.15 o
  -8  20   5     1698.88      994.87    245.82 o
  -7  20   5     3225.52     3356.64    334.82 o
  -6  20   5     2095.83     1859.30    242.22 o
  -5  20   5     6223.93     6404.22    611.67 o
  -4  20   5     1225.61     1004.02    234.89 o
  -3  20   5    10453.98    11220.18    429.43 o
  -2  20   5     1163.35     1006.44    157.58 o
  -1  20   5      335.01      152.38    143.69 o
   0  20   5      548.36      718.59    154.74 o
   1  20   5      330.48      296.66    160.79 o
   2  20   5     6423.88     6579.33    374.27 o
   3  20   5      190.46      176.31    168.36 o
   4  20   5      116.08      115.00    161.92 o
   5  20   5     3083.04     2927.64    211.25 o
   6  20   5     2941.97     2850.48    244.52 o
   7  20   5     1944.52     2098.56    271.06 o
   8  20   5      235.04      120.09    218.18 o
   9  20   5     1173.95     1046.82    274.64 o
  10  20   5     1182.81     1698.90    327.66 o
  11  20   5     4226.50     4287.61    465.71 o
  12  20   5       89.42     -363.26    316.88 o
 -12  21   5       28.73       -7.17    334.17 o
 -11  21   5      253.24      322.61    320.20 o
 -10  21   5     2271.90     2684.67    389.38 o
  -9  21   5      123.97      118.05    254.65 o
  -8  21   5        5.64      163.48    243.45 o
  -7  21   5      775.77      522.53    223.55 o
  -6  21   5        2.25       22.20    178.45 o
  -5  21   5     2421.74     2418.49    288.96 o
  -4  21   5       18.88      -45.01    164.14 o
  -3  21   5     1933.18     1951.07    223.22 o
  -2  21   5     1090.90     1116.53    188.14 o
  -1  21   5     1325.82     1213.34    186.88 o
   0  21   5     6148.21     6567.70    341.11 o
   1  21   5     6969.40     6883.20    471.79 o
   2  21   5     8153.96     7797.18    378.31 o
   3  21   5     1472.67     1506.70    208.10 o
   4  21   5      234.75      328.85    175.83 o
   5  21   5     1233.84      875.12    208.59 o
   6  21   5     5883.77     5871.59    362.06 o
   7  21   5     3759.81     4133.53    362.58 o
   8  21   5        7.40       67.59    220.86 o
   9  21   5      595.79      904.46    274.11 o
  10  21   5      283.69       11.10    262.87 o
  11  21   5       18.70      -85.30    310.75 o
  12  21   5       37.98      258.73    353.41 o
 -12  22   5      558.69      260.23    352.56 o
 -11  22   5     5618.01     5247.62    519.46 o
 -10  22   5     1781.68     1317.90    348.28 o
  -9  22   5     1626.16     1663.10    334.98 o
  -8  22   5     1587.62     1275.04    296.76 o
  -7  22   5     5728.76     5758.01    519.74 o
  -6  22   5     2457.09     2278.93    299.92 o
  -5  22   5      805.67      984.73    394.33 o
  -4  22   5     8956.65     9807.99    534.79 o
  -3  22   5     2200.92     2080.37    236.73 o
  -2  22   5      219.90      251.95    168.26 o
  -1  22   5     1836.50     1557.78    206.76 o
   0  22   5     3609.03     3608.47    268.39 o
   1  22   5     2687.91     2845.35    243.80 o
   2  22   5     1409.30     1265.82    199.65 o
   3  22   5      190.42      483.64    208.63 o
   4  22   5     1599.46     1139.79    249.66 o
   5  22   5     1883.97     2041.05    294.04 o
   6  22   5      212.34      357.85    195.81 o
   7  22   5        0.78      -13.24    207.25 o
   8  22   5     1287.98      773.45    263.92 o
   9  22   5       56.05      -25.59    257.16 o
  10  22   5     2471.80     2346.87    358.96 o
  11  22   5      730.43     1064.70    364.19 o
  12  22   5     6290.50     6891.09    668.03 o
 -12  23   5      118.51     -186.70    340.83 o
 -11  23   5     1306.13     1848.48    399.75 o
 -10  23   5     5470.65     4901.61    475.57 o
  -9  23   5      547.64      589.67    292.57 o
  -8  23   5     1995.91     1916.45    345.52 o
  -7  23   5     5706.98     5738.32    517.18 o
  -6  23   5     1087.41     1224.53    278.47 o
  -5  23   5      162.25       37.24    225.00 o
  -4  23   5      281.92       60.74    223.23 o
  -3  23   5     3032.24     3223.29    327.70 o
  -2  23   5    17231.89    17555.11    748.39 o
  -1  23   5     7056.57     7155.52    439.52 o
   0  23   5      460.02      511.66    209.24 o
   1  23   5       49.74     -158.64    183.68 o
   2  23   5     6789.04     6107.95    605.11 o
   3  23   5     1281.31     1204.98    248.33 o
   4  23   5     8383.72     8375.52    568.61 o
   5  23   5     9119.37    10135.26    733.23 o
   6  23   5      285.17      137.20    241.48 o
   7  23   5     1963.04     1711.26    390.07 o
   8  23   5     9303.74     9382.89    569.10 o
   9  23   5     1719.53     1474.93    314.46 o
  10  23   5      822.52     1149.03    326.54 o
  11  23   5       91.40      208.24    336.65 o
 -11  24   5      123.93       -7.29    315.28 o
 -10  24   5      253.28       31.65    312.10 o
  -9  24   5      199.04      313.66    281.87 o
  -8  24   5     1015.10      481.76    300.44 o
  -7  24   5     9470.79     9814.67    564.40 o
  -6  24   5      862.04      289.88    297.74 o
  -5  24   5    18367.13    19070.88    838.80 o
  -4  24   5      213.80       94.01    232.14 o
  -3  24   5     2322.22     2419.64    409.43 o
  -2  24   5      373.87      499.42    234.25 o
  -1  24   5     4975.44     5145.15    635.04 o
   0  24   5      594.84      579.65    223.37 o
   1  24   5     2775.11     2630.99    299.93 o
   2  24   5     4231.96     4366.41    376.21 o
   3  24   5     2093.80     2165.96    293.69 o
   4  24   5      374.97      -16.41    224.32 o
   5  24   5     6772.28     7150.23    479.39 o
   6  24   5     1397.34     1833.86    393.43 o
   7  24   5      906.82      735.96    281.88 o
   8  24   5      117.18      102.61    245.11 o
   9  24   5     1297.86     1368.63    408.45 o
  10  24   5       14.76      309.26    295.01 o
  11  24   5     2122.61     2203.84    787.06 o
 -11  25   5        6.68     -313.41    402.32 o
 -10  25   5     4679.23     4743.02    479.61 o
  -9  25   5       32.72      277.31    291.24 o
  -8  25   5     2768.64     2371.28    435.91 o
  -7  25   5      422.61      -94.10    295.23 o
  -6  25   5      145.28      337.81    269.98 o
  -5  25   5       46.54       47.75    248.06 o
  -4  25   5     1057.79     1372.47    288.54 o
  -3  25   5     1086.37      835.87    262.90 o
  -2  25   5     8355.56     9495.19    535.41 o
  -1  25   5      948.14      674.40    322.54 o
   0  25   5     3066.05     3708.48    371.56 o
   1  25   5        5.01      -67.04    210.71 o
   2  25   5     2274.45     2458.50    312.97 o
   3  25   5     2334.78     2127.75    307.48 o
   4  25   5      227.83      174.70    238.48 o
   5  25   5      533.33       15.56    292.58 o
   6  25   5     3532.70     3560.80    433.78 o
   7  25   5     5149.10     5771.93    512.40 o
   8  25   5      530.27     -183.04    281.47 o
   9  25   5       99.11      177.64    309.00 o
  10  25   5     2168.07     1567.40    430.93 o
 -10  26   5     3572.90     3754.76    565.09 o
  -9  26   5      317.22      486.11    370.95 o
  -8  26   5     2596.12     2413.76    464.65 o
  -7  26   5      821.81      968.07    353.49 o
  -6  26   5      826.70      940.84    305.28 o
  -5  26   5     1154.45      707.50    294.94 o
  -4  26   5    11842.46    12110.45    649.21 o
  -3  26   5      939.98      945.80    282.32 o
  -2  26   5      235.56     -212.49    231.20 o
  -1  26   5       16.58      -78.97    222.69 o
   0  26   5     1698.29     1588.22    285.33 o
   1  26   5     1973.92     1265.57    311.98 o
   2  26   5     4452.30     4162.16    385.42 o
   3  26   5       90.55      287.02    245.55 o
   4  26   5       48.01     -119.95    241.65 o
   5  26   5     3979.27     4054.29    398.41 o
   6  26   5      212.76      132.59    275.82 o
   7  26   5       99.33      175.22    287.73 o
   8  26   5      127.15      -66.51    287.67 o
   9  26   5       65.46      518.30    374.06 o
  10  26   5      285.07      388.33    397.17 o
  -9  27   5      519.13      714.86    411.09 o
  -8  27   5      637.38      804.32    391.65 o
  -7  27   5     8921.03     9783.23    717.30 o
  -6  27   5      301.08      338.42    303.15 o
  -5  27   5     4481.47     4469.86    468.63 o
  -4  27   5       66.53       47.38    263.67 o
  -3  27   5     2636.29     3089.61    532.49 o
  -2  27   5     1593.68     1718.62    313.10 o
  -1  27   5     3219.58     3748.35    381.90 o
   0  27   5      441.76      678.26    266.45 o
   1  27   5      371.27      190.86    246.10 o
   2  27   5       89.19     -280.41    235.06 o
   3  27   5      186.65     -239.22    237.83 o
   4  27   5      998.37      804.64    295.83 o
   5  27   5      924.38     1162.69    310.98 o
   6  27   5      114.68      311.60    290.76 o
   7  27   5       13.52     -245.19    316.11 o
   8  27   5     6896.67     5813.75    588.18 o
   9  27   5      180.63      158.56    395.35 o
  -9  28   5       11.64     -378.78    383.36 o
  -8  28   5      171.11      396.92    388.91 o
  -7  28   5       56.31     -516.45    323.93 o
  -6  28   5     6336.79     6881.39    698.52 o
  -5  28   5     2396.57     2367.10    412.74 o
  -4  28   5     1082.58     1014.53    347.66 o
  -3  28   5      752.27      842.01    285.02 o
  -2  28   5     2077.50     1887.35    324.99 o
  -1  28   5     1711.39     1387.70    301.09 o
   0  28   5       28.96      209.91    250.38 o
   1  28   5       18.76     -122.22    241.36 o
   2  28   5      472.63      257.21    263.36 o
   3  28   5     3323.07     2871.90    365.54 o
   4  28   5       16.26     -178.29    279.01 o
   5  28   5     2235.00     1873.38    380.36 o
   6  28   5      179.96      537.43    335.88 o
   7  28   5     1526.50      982.95    396.37 o
   8  28   5      447.72      -32.44    359.14 o
  -8  29   5     3763.91     3287.47    534.35 o
  -7  29   5      153.06     -159.13    355.08 o
  -6  29   5       27.49      -71.58    327.74 o
  -5  29   5      788.60     1418.36    382.99 o
  -4  29   5     1792.20     1638.05    390.31 o
  -3  29   5     4891.04     5592.55    686.23 o
  -2  29   5     2332.19     2541.54    524.40 o
  -1  29   5     5808.52     6388.46    533.69 o
   0  29   5     2977.37     2149.53    383.06 o
   1  29   5     1784.22     1883.03    418.12 o
   2  29   5      156.69      242.80    311.51 o
   3  29   5      414.75      308.17    331.41 o
   4  29   5       26.74     -115.54    308.85 o
   5  29   5     3233.76     3046.41    465.51 o
   6  29   5     6018.62     6389.97    582.34 o
   7  29   5     3727.18     2969.83    500.37 o
  -7  30   5     1927.11     2112.81    474.09 o
  -6  30   5     1861.11     1589.15    631.33 o
  -5  30   5      172.30        9.13    353.68 o
  -4  30   5     5391.85     5951.29    574.34 o
  -3  30   5     2636.44     3064.51    449.07 o
  -2  30   5     1139.36      967.22    359.15 o
  -1  30   5        1.06      368.25    310.31 o
   0  30   5     1186.17     1013.28    351.44 o
   1  30   5     1458.46     2157.58    398.38 o
   2  30   5    23717.86    24411.32   1212.68 o
   3  30   5      185.53      402.17    337.55 o
   4  30   5     2467.46     2483.89    580.74 o
   5  30   5      121.93     -152.73    326.55 o
   6  30   5    16458.50    16907.56    953.97 o
  -6  31   5       56.01     -141.64    366.48 o
  -5  31   5       24.79      -94.86    358.34 o
  -4  31   5        9.24      220.73    345.28 o
  -3  31   5      136.59      871.63    360.86 o
  -2  31   5        7.67      180.05    334.04 o
  -1  31   5     6754.44     6446.32    566.82 o
   0  31   5      800.84      308.49    395.35 o
   1  31   5      637.95      602.28    328.92 o
   2  31   5      832.85     1228.00    443.60 o
   3  31   5     2899.04     3286.62    501.69 o
   4  31   5     1182.72     1179.94    382.54 o
   5  31   5     2102.04     2369.60    511.97 o
  -4  32   5      155.63      -89.03    388.31 o
  -3  32   5       99.73      361.34    366.26 o
  -2  32   5       19.37       18.55    405.59 o
  -1  32   5     9054.29     9026.54    669.95 o
   0  32   5      182.16      115.61    329.01 o
   1  32   5     1116.86     1427.73    397.92 o
   2  32   5      489.09      654.36    365.59 o
   3  32   5     7383.26     7331.29    899.27 o
   4  32   5      706.49      467.60    569.68 o
  -2  33   5       31.77     -309.63    371.70 o
  -1  33   5      567.88      934.12    455.54 o
   0  33   5      927.82     1396.58    455.72 o
   1  33   5       55.14     -585.74    381.27 o
   2  33   5       72.72      145.02    396.30 o
 -16   0   6    18624.36    19193.03   1180.15 o
 -14   0   6     8445.06     9899.52   1007.32 o
 -12   0   6    25469.18    28014.57   1274.00 o
 -10   0   6    11314.49    12562.04    718.90 o
  -8   0   6    14290.41    15080.65    661.16 o
  -6   0   6     5004.32     5801.01    347.66 o
  -4   0   6    62249.46    59565.04   1670.28 o
  -2   0   6     5505.88     5632.02    240.32 o
   0   0   6     1230.10     1060.63    130.15 o
   2   0   6    44255.40    44043.87   1137.06 o
   4   0   6    15788.30    17737.55    573.39 o
   6   0   6     5307.56     4550.14    370.20 o
   8   0   6     2087.26     1805.45    250.81 o
  10   0   6     1783.95     1350.27    296.54 o
  12   0   6      667.43      618.54    316.99 o
  14   0   6     1802.81     1606.83    428.83 o
 -16   1   6      323.57      158.91    311.92 o
 -15   1   6     2488.65     2631.68    365.08 o
 -14   1   6       24.37      152.65    255.45 o
 -13   1   6       22.18      299.98    232.04 o
 -12   1   6     1491.18     1505.40    248.26 o
 -11   1   6    10924.17    11619.33    511.17 o
 -10   1   6     1580.74     1812.43    227.25 o
  -9   1   6      167.34      104.94    142.28 o
  -8   1   6      435.98      480.87    136.30 o
  -7   1   6    30339.98    31217.48    769.18 o
  -6   1   6     2794.65     2950.20    190.50 o
  -5   1   6    29003.03    31462.64    645.85 o
  -4   1   6     2419.13     2292.74    127.43 o
  -3   1   6     9408.97     9758.10    272.97 o
  -2   1   6     4374.49     4867.09    155.20 o
  -1   1   6    41333.23    41107.23    814.19 o
   0   1   6    10106.04    11255.38    263.41 o
   1   1   6      256.43      428.25     57.84 o
   2   1   6      166.63      309.13     57.03 o
   3   1   6    26686.45    26394.17    511.61 o
   4   1   6      469.65      431.92     76.87 o
   5   1   6     2623.06     2786.69    168.83 o
   6   1   6     4063.14     4085.28    213.29 o
   7   1   6     1206.37     1212.84    171.21 o
   8   1   6     1383.00     1276.70    160.53 o
   9   1   6     3868.06     3948.87    263.79 o
  10   1   6      454.87      349.49    173.54 o
  11   1   6      103.98       72.69    181.78 o
  12   1   6     3871.98     3981.39    374.65 o
  13   1   6      777.46      584.44    309.70 o
  14   1   6       42.32     -181.27    243.18 o
  15   1   6      320.28      555.61    299.22 o
 -16   2   6     1768.79     1974.29    376.24 o
 -15   2   6    12581.93    13638.14    667.24 o
 -14   2   6        3.18      328.97    257.32 o
 -13   2   6     2503.44     2467.38    373.12 o
 -12   2   6     7814.81     7615.91    540.11 o
 -11   2   6     1104.49     1131.86    220.07 o
 -10   2   6      192.29      150.85    172.61 o
  -9   2   6       59.34       14.69    134.74 o
  -8   2   6       56.23      -16.48    119.33 o
  -7   2   6     5423.58     5742.72    273.09 o
  -6   2   6      598.80      307.33    107.39 o
  -5   2   6     2254.35     2047.05    128.63 o
  -4   2   6    38160.32    40497.34    827.04 o
  -3   2   6     1984.67     2091.38    123.63 o
  -2   2   6     4039.25     4314.92    136.04 o
  -1   2   6     4725.45     4705.35    180.08 o
   0   2   6    13376.34    12496.93    285.82 o
   1   2   6    20426.15    19853.63    389.75 o
   2   2   6     1945.16     2218.29     98.53 o
   3   2   6      873.99     1471.51    141.87 o
   4   2   6      422.06      359.99     75.39 o
   5   2   6     8145.45     8250.28    257.35 o
   6   2   6      377.16      487.65    111.24 o
   7   2   6     7690.48     7636.11    306.19 o
   8   2   6     7827.57     8243.64    400.10 o
   9   2   6     8617.36     9051.10    413.71 o
  10   2   6      134.31       76.96    160.70 o
  11   2   6     5875.23     5859.53    357.39 o
  12   2   6     1525.54     1564.31    359.73 o
  13   2   6     2495.39     2775.67    312.73 o
  14   2   6      300.12      239.73    251.69 o
  15   2   6     1513.82      810.62    383.70 o
 -16   3   6       13.64      -45.31    330.21 o
 -15   3   6     1689.33     1753.29    343.10 o
 -14   3   6      470.26      761.05    282.30 o
 -13   3   6      395.55      215.86    233.44 o
 -12   3   6      428.37      257.43    210.94 o
 -11   3   6     3979.25     3674.71    307.63 o
 -10   3   6       50.72      222.47    166.45 o
  -9   3   6     5475.26     4567.66    293.68 o
  -8   3   6     2124.90     1718.97    188.41 o
  -7   3   6       24.07       -6.50    106.35 o
  -6   3   6     2190.44     2224.55    177.28 o
  -5   3   6    18917.14    18336.29    431.67 o
  -4   3   6     7775.70     7344.68    207.84 o
  -3   3   6    18577.22    18781.14    414.58 o
  -2   3   6     4123.40     4253.06    132.89 o
  -1   3   6    36713.71    37340.55    776.54 o
   0   3   6     2549.06     2645.39    112.50 o
   1   3   6      521.77      482.96     63.93 o
   2   3   6     1519.07     1902.71    109.11 o
   3   3   6      663.15      819.95     79.61 o
   4   3   6    16170.26    16294.92    365.50 o
   5   3   6    22245.71    22622.49    527.82 o
   6   3   6    10009.13    10344.31    380.82 o
   7   3   6      625.67      569.80    128.61 o
   8   3   6       13.34       65.45    128.47 o
   9   3   6    11284.77    11021.84    414.14 o
  10   3   6        4.77      220.54    168.76 o
  11   3   6     4650.07     5057.10    337.03 o
  12   3   6     4784.48     4873.53    463.01 o
  13   3   6       99.02      208.32    226.08 o
  14   3   6      328.68      322.53    262.98 o
  15   3   6     4347.90     4056.24    509.42 o
 -16   4   6     1850.41     1941.22    442.95 o
 -15   4   6     9929.16    10480.99    634.67 o
 -14   4   6     4526.56     4543.80    433.10 o
 -13   4   6      946.52      886.36    296.56 o
 -12   4   6      468.02      552.33    235.82 o
 -11   4   6     4239.16     4430.77    609.15 o
 -10   4   6      290.65      397.14    193.19 o
  -9   4   6      964.75      746.20    188.93 o
  -8   4   6     1890.17     2114.96    203.32 o
  -7   4   6     4326.49     3674.41    224.53 o
  -6   4   6     3776.51     4029.12    201.35 o
  -5   4   6    21224.08    24326.14    699.33 o
  -4   4   6     3090.59     3127.34    138.80 o
  -3   4   6     1593.48     2127.31    100.63 o
  -2   4   6     2373.82     2045.38    102.37 o
  -1   4   6     4599.16     5382.99    150.49 o
   0   4   6    11473.32    11268.48    238.68 o
   1   4   6    14083.50    14951.13    351.71 o
   2   4   6    20987.81    19711.55    425.33 o
   3   4   6    10420.67    10460.98    252.97 o
   4   4   6     3499.99     3675.90    144.44 o
   5   4   6      732.15      816.99     97.67 o
   6   4   6       57.04      252.20     97.66 o
   7   4   6    17072.57    17866.83    543.81 o
   8   4   6     7291.99     7876.04    381.24 o
   9   4   6      800.66     1003.23    173.55 o
  10   4   6     8079.80     8324.33    395.61 o
  11   4   6      226.95      251.27    191.72 o
  12   4   6     3542.51     3691.62    323.43 o
  13   4   6      262.36      436.26    235.00 o
  14   4   6       15.63     -153.77    242.54 o
  15   4   6      935.01      686.50    323.97 o
 -16   5   6      338.16     -269.79    346.72 o
 -15   5   6       27.26       77.08    296.85 o
 -14   5   6     1769.65     2239.29    352.93 o
 -13   5   6       38.81      247.13    258.39 o
 -12   5   6     8024.95     8650.17    499.04 o
 -11   5   6     3347.73     3500.23    332.49 o
 -10   5   6     2913.22     2296.15    265.73 o
  -9   5   6     2371.60     2249.31    252.99 o
  -8   5   6    33487.17    31609.80    943.84 o
  -7   5   6     7729.39     8678.09    378.69 o
  -6   5   6     1143.55      928.92    128.56 o
  -5   5   6     8242.38     8437.76    261.60 o
  -4   5   6     9727.72    11814.43    323.58 o
  -3   5   6     2080.43     2669.75    124.90 o
  -2   5   6    14734.71    15167.72    369.25 o
  -1   5   6     4252.16     4420.78    173.39 o
   0   5   6    40392.36    41121.67    900.74 o
   1   5   6     8399.38     8904.11    211.69 o
   2   5   6        3.52       36.87     44.60 o
   3   5   6       32.09      192.92     59.63 o
   4   5   6    11836.09    11619.71    283.33 o
   5   5   6    30724.35    32282.80    682.04 o
   6   5   6    19670.09    20614.78    502.25 o
   7   5   6     1460.68     1653.39    176.51 o
   8   5   6      460.19      442.55    147.08 o
   9   5   6     3634.32     3607.00    262.21 o
  10   5   6     3290.68     3526.43    337.80 o
  11   5   6     3382.03     3302.19    293.87 o
  12   5   6      831.54      886.50    237.55 o
  13   5   6      853.03     1036.08    260.98 o
  14   5   6      554.77      859.56    281.80 o
  15   5   6     1649.51     1398.43    353.78 o
 -16   6   6     1390.75     1164.09    414.07 o
 -15   6   6    14853.88    18666.46    926.20 o
 -14   6   6     4090.50     4614.39    439.03 o
 -13   6   6     1328.72     1905.18    326.70 o
 -12   6   6      184.07       49.74    215.55 o
 -11   6   6    24328.80    23823.39    940.77 o
 -10   6   6     9981.32     9621.58    717.45 o
  -9   6   6    26402.82    25892.90    838.00 o
  -8   6   6     2456.41     2617.39    254.75 o
  -7   6   6      424.61      390.60    129.63 o
  -6   6   6     2185.40     2310.91    200.66 o
  -5   6   6    42882.17    43141.79    972.65 o
  -4   6   6      106.80       72.38     68.00 o
  -3   6   6     1822.57     1670.29     96.22 o
  -2   6   6     2610.63     2327.01    122.04 o
  -1   6   6     1601.05     1908.24    156.40 o
   0   6   6      119.79      -15.99     56.84 o
   1   6   6     1616.07     2032.47    141.65 o
   2   6   6       20.31      200.28     51.28 o
   3   6   6    65446.77    66402.70   1353.81 o
   4   6   6    14095.00    14678.95    350.96 o
   5   6   6     3228.60     3023.23    156.32 o
   6   6   6    11698.13    12384.12    365.21 o
   7   6   6     5993.13     5957.01    267.56 o
   8   6   6     1719.58     1784.82    189.60 o
   9   6   6     3635.45     3434.94    259.35 o
  10   6   6     5840.95     5323.27    315.70 o
  11   6   6      711.24      681.17    213.77 o
  12   6   6     1123.46     1266.34    246.87 o
  13   6   6     2359.68     1772.88    301.00 o
  14   6   6       21.36      231.36    285.64 o
  15   6   6        0.30      -86.88    298.19 o
 -15   7   6     1476.91     1424.45    573.60 o
 -14   7   6      706.08      560.44    292.91 o
 -13   7   6        8.70     -200.11    241.59 o
 -12   7   6     8807.14    10845.82    667.87 o
 -11   7   6    10204.72    10645.75    553.61 o
 -10   7   6     1949.71     1568.07    250.92 o
  -9   7   6       27.65     -110.60    158.43 o
  -8   7   6    34833.67    33157.39    982.76 o
  -7   7   6      583.10      413.26    128.73 o
  -6   7   6     1227.60      949.06    132.02 o
  -5   7   6     6091.41     6105.05    297.49 o
  -4   7   6      308.77      254.43     61.24 o
  -3   7   6      955.46      927.30     64.11 o
  -2   7   6      504.99      551.23     79.27 o
  -1   7   6    22720.38    23305.14    611.26 o
   0   7   6    23614.34    23286.90    574.17 o
   1   7   6     8072.84     9498.14    260.09 o
   2   7   6      286.64      428.34     74.80 o
   3   7   6      586.21      408.02     61.92 o
   4   7   6     5748.47     5801.67    189.60 o
   5   7   6    22604.62    23346.85    544.14 o
   6   7   6    23671.90    24102.20    596.41 o
   7   7   6      434.53      328.92    122.50 o
   8   7   6     1501.81     1201.42    175.48 o
   9   7   6     2647.02     2770.11    274.83 o
  10   7   6     4476.60     4586.76    309.12 o
  11   7   6     1581.02     1488.34    244.29 o
  12   7   6       54.31      133.94    208.39 o
  13   7   6      358.94      214.18    240.51 o
  14   7   6      335.54      386.55    302.53 o
  15   7   6     2981.44     2790.29    413.05 o
 -15   8   6      413.42      274.60    353.03 o
 -14   8   6     1645.70     1083.99    360.17 o
 -13   8   6      808.70      489.36    272.33 o
 -12   8   6       22.47     -137.95    223.18 o
 -11   8   6     1172.51     1362.89    260.03 o
 -10   8   6     3201.25     3136.36    268.85 o
  -9   8   6     2878.74     2947.51    322.01 o
  -8   8   6    11509.60    11655.87    437.63 o
  -7   8   6     3431.64     4352.03    274.07 o
  -6   8   6     2649.42     2879.89    231.33 o
  -5   8   6    10295.38    10564.95    297.51 o
  -4   8   6      286.89      250.96     76.89 o
  -3   8   6    13893.98    15081.80    362.63 o
  -2   8   6     2229.36     2050.94    131.72 o
  -1   8   6      164.11      306.58     65.47 o
   0   8   6     7565.50     7560.27    257.69 o
   1   8   6     2278.59     1882.89    101.09 o
   2   8   6     3643.87     2972.37    191.95 o
   3   8   6       23.17       -5.63     58.43 o
   4   8   6      382.89       85.26     80.07 o
   5   8   6     2314.00     2684.80    152.16 o
   6   8   6      442.41      443.29    111.26 o
   7   8   6     3307.82     3069.24    195.12 o
   8   8   6    11382.21    11589.70    429.38 o
   9   8   6       38.52      128.75    152.88 o
  10   8   6     3308.17     3198.04    345.37 o
  11   8   6     1484.04     1689.90    307.50 o
  12   8   6     2189.66     1742.77    268.31 o
  13   8   6       33.43      -31.56    260.02 o
  14   8   6        5.69      187.12    274.37 o
  15   8   6      845.91      120.56    315.07 o
 -15   9   6     1631.99     2251.31    494.81 o
 -14   9   6       28.75      330.58    319.11 o
 -13   9   6        7.14      455.68    260.27 o
 -12   9   6     2558.85     2610.28    320.67 o
 -11   9   6     2895.24     2370.23    295.59 o
 -10   9   6     1202.55     1128.50    212.07 o
  -9   9   6      442.49      607.08    167.20 o
  -8   9   6      379.14      109.59    139.53 o
  -7   9   6      118.97       15.08    108.86 o
  -6   9   6      586.15      449.09    125.20 o
  -5   9   6       50.53       47.61     73.92 o
  -4   9   6     2797.24     2646.07    130.71 o
  -3   9   6     5111.58     4761.11    270.27 o
  -2   9   6    10093.07     9737.63    288.73 o
  -1   9   6      413.52      428.81     78.92 o
   0   9   6       20.08      186.19    111.35 o
   1   9   6      900.74      894.76     81.22 o
   2   9   6      241.35      278.05     94.59 o
   3   9   6     3387.87     2897.89    190.36 o
   4   9   6    16559.14    16616.04    478.91 o
   5   9   6    39513.49    40482.14    909.94 o
   6   9   6     7797.08     8311.60    286.89 o
   7   9   6      907.13      812.87    135.99 o
   8   9   6     2097.77     2150.44    196.38 o
   9   9   6     1026.00      937.56    184.85 o
  10   9   6       31.09       72.82    181.45 o
  11   9   6     7376.78     7846.22    443.02 o
  12   9   6     5093.58     5360.50    548.94 o
  13   9   6      186.07      366.03    263.27 o
  14   9   6     2482.63     2445.80    380.07 o
  15   9   6     2885.29     3188.26    420.69 o
 -15  10   6      550.66      478.85    358.38 o
 -14  10   6     6039.20     4942.47    497.65 o
 -13  10   6      277.51      197.31    282.10 o
 -12  10   6     2863.67     3869.07    558.79 o
 -11  10   6      531.02      237.84    213.04 o
 -10  10   6     7353.07     7076.22    402.84 o
  -9  10   6     5916.03     6308.33    336.25 o
  -8  10   6     3569.35     3221.96    236.79 o
  -7  10   6     4644.06     4415.22    255.10 o
  -6  10   6    13523.54    12835.10    391.17 o
  -5  10   6    13295.60    13524.62    559.07 o
  -4  10   6    31018.35    29865.07    676.68 o
  -3  10   6      376.77      261.28     88.29 o
  -2  10   6    19766.60    20493.42    519.28 o
  -1  10   6     7370.00     7575.39    356.62 o
   0  10   6    39499.37    39613.51   1380.70 o
   1  10   6    13866.84    13748.74    370.58 o
   2  10   6    26686.00    26893.63    665.19 o
   3  10   6     5855.00     5867.44    235.88 o
   4  10   6       73.73      217.30     84.33 o
   5  10   6        0.91      -37.17     92.02 o
   6  10   6    10598.81    10659.73    337.52 o
   7  10   6     1003.29     1199.94    148.90 o
   8  10   6       28.83       11.42    134.56 o
   9  10   6     6011.03     6435.81    341.65 o
  10  10   6       13.72       24.62    185.99 o
  11  10   6     2721.58     2810.38    306.26 o
  12  10   6       23.77      158.15    238.54 o
  13  10   6       11.74      163.97    265.72 o
  14  10   6      108.83      254.16    303.05 o
 -15  11   6      765.73      754.14    381.68 o
 -14  11   6      387.38      727.72    352.40 o
 -13  11   6     2595.44     2930.13    404.18 o
 -12  11   6       96.48        6.60    257.08 o
 -11  11   6    12319.22    13176.42    592.21 o
 -10  11   6     3935.63     3255.91    306.49 o
  -9  11   6     8886.95     8723.42    391.26 o
  -8  11   6     5229.09     5398.30    364.59 o
  -7  11   6    32826.44    31586.70    810.80 o
  -6  11   6     1731.16     1636.60    139.62 o
  -5  11   6     3528.46     3687.38    265.45 o
  -4  11   6     1899.51     2296.38    115.42 o
  -3  11   6    16568.79    15632.37    475.89 o
  -2  11   6     1604.24     2016.33    126.51 o
  -1  11   6    48228.48    47744.86   1411.38 o
   0  11   6      449.25      120.32    132.23 o
   1  11   6      290.40      234.57    111.27 o
   2  11   6      910.73     1324.70    102.87 o
   3  11   6    12936.11    12786.96    386.21 o
   4  11   6     9311.51     9116.19    274.43 o
   5  11   6     7070.39     6419.72    275.84 o
   6  11   6    13980.86    14270.84    438.44 o
   7  11   6     3484.55     3877.49    215.62 o
   8  11   6     4308.75     3845.54    318.84 o
   9  11   6     1318.92     1113.23    243.81 o
  10  11   6      255.83       61.15    247.53 o
  11  11   6      115.25      -55.48    235.89 o
  12  11   6     2405.40     1363.68    295.45 o
  13  11   6     3418.25     3630.66    540.46 o
  14  11   6     4025.83     4519.22    443.50 o
 -15  12   6      241.57      -67.02    342.82 o
 -14  12   6     1034.43      811.04    365.47 o
 -13  12   6        7.43      363.95    311.42 o
 -12  12   6     6419.54     5739.76    477.58 o
 -11  12   6      799.29      798.59    257.61 o
 -10  12   6       19.53       84.03    195.66 o
  -9  12   6     1028.84      884.89    248.76 o
  -8  12   6    13366.92    13047.51    485.95 o
  -7  12   6      403.60      601.25    131.93 o
  -6  12   6    15288.23    15462.43    444.63 o
  -5  12   6       74.10       41.39     72.16 o
  -4  12   6    54915.27    53599.22   1405.61 o
  -3  12   6     4475.91     4895.62    214.62 o
  -2  12   6     2022.67     2394.80    128.24 o
  -1  12   6      417.52      469.84    168.89 o
   0  12   6     6135.38     6734.77    424.88 o
   1  12   6     2885.95     2845.56    203.19 o
   2  12   6    30483.60    30778.54    780.27 o
   3  12   6     1913.44     1935.34    137.37 o
   4  12   6     1632.53     1622.00    130.66 o
   5  12   6     1036.57      736.20    171.51 o
   6  12   6     3113.80     3378.07    264.58 o
   7  12   6     2054.61     2800.18    274.25 o
   8  12   6      385.31      -29.70    150.40 o
   9  12   6      275.91      188.76    174.77 o
  10  12   6     7983.32     9006.38    504.01 o
  11  12   6     1719.27     2488.05    330.79 o
  12  12   6      869.64     1129.97    305.07 o
  13  12   6      115.94      464.77    282.60 o
  14  12   6     1645.91     1184.56    361.97 o
 -15  13   6     2222.72     2358.27    474.02 o
 -14  13   6      191.65      318.52    333.65 o
 -13  13   6      744.35      492.16    302.85 o
 -12  13   6     3513.59     4295.09    494.30 o
 -11  13   6     1722.58     1720.31    304.40 o
 -10  13   6     2144.08     2483.15    317.40 o
  -9  13   6    12429.34    11307.72    496.77 o
  -8  13   6     4665.44     4353.64    263.70 o
  -7  13   6    30747.31    30657.40    790.17 o
  -6  13   6       56.47      -59.42     94.60 o
  -5  13   6       93.52       67.80     80.27 o
  -4  13   6       89.49       74.24    103.45 o
  -3  13   6       62.64        7.88     88.73 o
  -2  13   6     4783.66     4848.29    222.41 o
  -1  13   6    18970.54    19974.62    850.16 o
   0  13   6       53.79       94.32    171.78 o
   1  13   6     1053.55      904.93    245.30 o
   2  13   6     2239.30     2529.95    145.48 o
   3  13   6      557.90      435.81    102.83 o
   4  13   6     3363.53     3288.80    213.73 o
   5  13   6     1318.57     1240.59    132.38 o
   6  13   6     1919.75     1752.27    164.20 o
   7  13   6     3728.66     4092.47    282.96 o
   8  13   6      544.25       58.71    171.75 o
   9  13   6      126.87       57.13    189.44 o
  10  13   6      348.87      509.91    245.66 o
  11  13   6      204.62       81.31    256.88 o
  12  13   6     2290.12     1554.35    357.81 o
  13  13   6      388.54      699.00    341.94 o
  14  13   6     1654.86     1587.78    454.86 o
 -14  14   6      674.85     1159.16    390.99 o
 -13  14   6      209.58      154.88    311.87 o
 -12  14   6     7298.79     8289.12    631.11 o
 -11  14   6      378.01      360.54    264.52 o
 -10  14   6      135.46      -31.51    213.92 o
  -9  14   6     3323.12     2664.19    272.10 o
  -8  14   6     3140.48     3326.19    242.68 o
  -7  14   6     5080.94     4639.57    346.37 o
  -6  14   6     9809.27     9116.89    372.65 o
  -5  14   6     8465.72     8319.45    267.40 o
  -4  14   6       97.84       62.93    111.89 o
  -3  14   6       42.80       38.72    106.68 o
  -2  14   6    17269.01    16678.37    556.15 o
  -1  14   6      914.57      814.13    213.80 o
   0  14   6      144.35      376.09    184.68 o
   1  14   6    22558.98    21800.71    574.26 o
   2  14   6     9954.11    10347.17    329.95 o
   3  14   6     2663.52     2590.42    220.93 o
   4  14   6     3641.72     3945.59    244.80 o
   5  14   6      391.25      296.49    109.00 o
   6  14   6     2403.41     2434.96    230.99 o
   7  14   6     5888.13     6497.61    318.07 o
   8  14   6     2510.73     2640.14    297.37 o
   9  14   6    13151.25    13450.00    560.20 o
  10  14   6      446.77      278.06    270.01 o
  11  14   6     7220.24     7507.58    497.04 o
  12  14   6     3381.85     3433.68    439.74 o
  13  14   6      881.77      977.95    334.74 o
  14  14   6     3460.32     3295.05    456.18 o
 -14  15   6     1122.45      431.92    367.63 o
 -13  15   6      165.15      -82.87    324.92 o
 -12  15   6       32.93      -34.68    276.35 o
 -11  15   6     4147.90     3979.46    395.95 o
 -10  15   6     5079.62     5108.94    407.68 o
  -9  15   6      838.31      610.50    244.62 o
  -8  15   6     1150.26      538.04    205.48 o
  -7  15   6     2729.03     3233.55    213.47 o
  -6  15   6      206.84      249.97    113.54 o
  -5  15   6     5805.87     5830.82    266.99 o
  -4  15   6     7125.62     6825.37    290.31 o
  -3  15   6     5473.35     5388.94    409.37 o
  -2  15   6     3770.27     3810.27    174.58 o
  -1  15   6      441.35      529.20     87.95 o
   0  15   6     2620.80     2412.14    293.87 o
   1  15   6     6960.08     7284.71    248.78 o
   2  15   6      132.74      212.88     92.74 o
   3  15   6     7891.53     8097.07    346.15 o
   4  15   6    12503.99    12143.05    436.06 o
   5  15   6     9567.65     9207.80    313.79 o
   6  15   6     1489.92     1274.28    245.64 o
   7  15   6     1950.00     1939.33    203.68 o
   8  15   6     2890.86     3102.05    279.50 o
   9  15   6     5334.15     5448.66    367.43 o
  10  15   6     1298.45     1404.16    335.20 o
  11  15   6     1606.59     1598.76    347.87 o
  12  15   6     1879.05     1729.32    385.35 o
  13  15   6      490.87      680.59    339.82 o
 -14  16   6     1600.51     1226.88    424.77 o
 -13  16   6     1139.35      195.45    422.18 o
 -12  16   6       38.58       60.24    290.41 o
 -11  16   6    11226.47    11309.48    615.99 o
 -10  16   6       24.66      317.91    232.90 o
  -9  16   6     5021.22     5067.06    381.25 o
  -8  16   6     5400.97     5914.65    377.91 o
  -7  16   6     1339.77     1298.46    186.09 o
  -6  16   6    10898.48    11070.93    376.44 o
  -5  16   6     3991.86     4372.83    330.83 o
  -4  16   6      405.02      384.94    160.51 o
  -3  16   6     5934.72     6225.90    293.32 o
  -2  16   6     1012.97     1203.21    115.93 o
  -1  16   6      783.74      730.78    124.88 o
   0  16   6    11154.37    11570.89    388.95 o
   1  16   6      321.47      271.01     99.91 o
   2  16   6    10099.25    11206.69    360.61 o
   3  16   6     9327.74     9802.96    429.11 o
   4  16   6     6689.89     6284.23    314.90 o
   5  16   6      117.31      239.19    146.56 o
   6  16   6      136.46      323.99    140.83 o
   7  16   6     8369.13     8532.41    406.73 o
   8  16   6     5192.49     5641.30    354.04 o
   9  16   6     1395.52     1515.29    245.97 o
  10  16   6     9751.80     9224.27    583.14 o
  11  16   6     2310.24     2356.64    380.63 o
  12  16   6     2494.61     2803.41    430.42 o
  13  16   6      377.25      543.95    423.88 o
 -14  17   6      669.21      835.87    428.98 o
 -13  17   6       30.75     -174.69    335.36 o
 -12  17   6    11339.57    11598.42    722.65 o
 -11  17   6      791.91      425.46    305.94 o
 -10  17   6      257.97      222.84    232.49 o
  -9  17   6      425.38      668.75    230.56 o
  -8  17   6    23207.29    24689.97    943.41 o
  -7  17   6     3758.16     3557.44    291.09 o
  -6  17   6      762.09     1007.69    147.68 o
  -5  17   6     1138.15     1487.03    222.47 o
  -4  17   6      745.94      923.67    183.75 o
  -3  17   6    15529.88    15304.20    542.76 o
  -2  17   6     7446.06     7570.80    279.61 o
  -1  17   6     8584.63     8814.06    354.30 o
   0  17   6    11066.84    11647.84    399.01 o
   1  17   6     6092.51     6115.87    416.49 o
   2  17   6     2581.87     2446.65    158.29 o
   3  17   6     2678.79     3014.79    243.33 o
   4  17   6      933.02      740.42    161.59 o
   5  17   6     1689.56     1804.57    218.29 o
   6  17   6    25618.60    25572.91    722.28 o
   7  17   6     5363.85     5483.31    326.75 o
   8  17   6      384.26      756.89    207.33 o
   9  17   6      595.56      443.91    242.89 o
  10  17   6     2314.96     2922.79    458.03 o
  11  17   6      115.67     -139.98    285.26 o
  12  17   6      350.27      423.96    347.66 o
  13  17   6      734.17      520.22    368.34 o
 -13  18   6     3485.78     3564.68    583.76 o
 -12  18   6     2071.95     1924.10    386.04 o
 -11  18   6     8018.50     8406.96    597.97 o
 -10  18   6        8.80        1.12    253.14 o
  -9  18   6     4139.05     4612.13    687.28 o
  -8  18   6     1815.20     1889.98    263.97 o
  -7  18   6     9709.43     9264.80    681.23 o
  -6  18   6     1002.46     1206.70    172.35 o
  -5  18   6    40797.09    40965.86   1570.53 o
  -4  18   6     3162.61     3707.39    290.97 o
  -3  18   6    15274.12    14298.51    488.81 o
  -2  18   6     3768.48     4027.16    290.51 o
  -1  18   6      278.44      260.30    116.59 o
   0  18   6    13796.78    14311.37    473.99 o
   1  18   6       79.55      298.39    118.72 o
   2  18   6    16914.54    17258.99    505.67 o
   3  18   6    21002.26    21038.34    647.04 o
   4  18   6     9708.06     9388.48    382.59 o
   5  18   6      393.88       78.47    164.86 o
   6  18   6     3216.32     3477.09    321.68 o
   7  18   6     2051.76     2032.79    238.75 o
   8  18   6      228.78      162.04    202.42 o
   9  18   6     7043.84     6671.09    446.58 o
  10  18   6     2587.12     2209.96    339.28 o
  11  18   6     1544.63      793.38    329.30 o
  12  18   6      486.99     1240.21    370.91 o
  13  18   6     1673.16     1368.60    413.25 o
 -13  19   6      377.15      304.96    378.59 o
 -12  19   6      247.62      -44.32    303.31 o
 -11  19   6     1353.85      980.89    344.37 o
 -10  19   6     1598.11     1110.17    308.84 o
  -9  19   6      729.27      466.15    310.51 o
  -8  19   6     4274.33     3988.42    368.63 o
  -7  19   6       11.14      -56.01    163.51 o
  -6  19   6       10.96      144.04    137.20 o
  -5  19   6      704.20      469.02    323.65 o
  -4  19   6     4001.53     4073.89    654.99 o
  -3  19   6     1318.79     1065.03    157.40 o
  -2  19   6     8886.92     8102.23    304.45 o
  -1  19   6     8216.86     8049.57    433.77 o
   0  19   6    36255.44    36165.96   1012.40 o
   1  19   6      807.73      767.47    153.19 o
   2  19   6     5242.96     4986.15    233.83 o
   3  19   6     4060.95     3965.82    238.15 o
   4  19   6     1128.37     1014.90    189.46 o
   5  19   6     7069.98     7351.45    719.04 o
   6  19   6     1877.08     2082.69    299.36 o
   7  19   6      290.99      421.54    205.36 o
   8  19   6       44.53      141.36    221.61 o
   9  19   6     1332.64     1083.14    280.48 o
  10  19   6       75.15      292.40    265.69 o
  11  19   6     1295.49     1361.99    351.80 o
  12  19   6       22.31      537.51    347.81 o
 -13  20   6     1823.66     2028.66    470.51 o
 -12  20   6     1502.79     1486.62    518.72 o
 -11  20   6     1303.75     1311.57    353.62 o
 -10  20   6     2187.15     2693.16    566.24 o
  -9  20   6     1340.53     1276.60    471.60 o
  -8  20   6       84.19     -154.63    218.89 o
  -7  20   6      820.69      593.46    254.49 o
  -6  20   6    21463.89    21279.78   1609.57 o
  -5  20   6      292.72      277.66    237.86 o
  -4  20   6      172.23     -129.82    202.79 o
  -3  20   6      282.54      121.56    152.13 o
  -2  20   6       90.25      148.13    132.86 o
  -1  20   6     1354.96     1234.21    157.95 o
   0  20   6    14690.23    14697.14    529.39 o
   1  20   6       41.18       30.56    129.51 o
   2  20   6     2056.84     2095.47    185.41 o
   3  20   6     4648.11     4887.23    296.26 o
   4  20   6     3393.02     2948.18    252.91 o
   5  20   6     2128.14     1720.28    268.76 o
   6  20   6     2777.97     2474.38    507.15 o
   7  20   6      172.03      229.07    203.04 o
   8  20   6     4998.78     5198.41    391.52 o
   9  20   6     2371.14     2696.07    338.70 o
  10  20   6     7100.99     7033.90    513.83 o
  11  20   6       15.44     -192.43    312.65 o
  12  20   6     3265.53     3668.34    481.11 o
 -12  21   6     1392.28     1383.87    502.77 o
 -11  21   6      133.90     -212.01    289.82 o
 -10  21   6     1000.22      798.97    319.45 o
  -9  21   6      431.39       22.22    252.69 o
  -8  21   6      808.49      619.88    256.43 o
  -7  21   6     6696.84     6955.08    427.45 o
  -6  21   6      231.99      185.96    261.25 o
  -5  21   6       41.27       92.06    246.41 o
  -4  21   6     2866.29     2530.07    305.05 o
  -3  21   6    20776.76    19862.24    807.28 o
  -2  21   6     5152.22     6231.81    340.73 o
  -1  21   6      702.26      772.34    167.84 o
   0  21   6     3878.44     4199.49    268.21 o
   1  21   6      827.22      828.70    185.88 o
   2  21   6      224.39      254.28    188.75 o
   3  21   6     1271.32     1448.35    260.70 o
   4  21   6     6292.24     6910.44    440.81 o
   5  21   6      145.98      119.45    213.79 o
   6  21   6     3095.71     3818.58    452.82 o
   7  21   6     2366.98     2276.20    291.98 o
   8  21   6     2252.55     2899.73    326.13 o
   9  21   6      460.12      300.39    258.44 o
  10  21   6        6.41     -104.93    267.86 o
  11  21   6      184.15      222.08    463.16 o
  12  21   6     1486.71     1366.10    444.16 o
 -12  22   6      167.40       97.53    490.15 o
 -11  22   6        4.39      258.40    313.00 o
 -10  22   6     2386.47     2038.53    363.57 o
  -9  22   6        1.48      297.70    261.56 o
  -8  22   6     7253.69     7498.64    487.21 o
  -7  22   6     6214.64     6855.80   1039.08 o
  -6  22   6     1417.36     1991.56    398.10 o
  -5  22   6        4.24     -214.42    235.09 o
  -4  22   6    39797.97    37604.86   1333.68 o
  -3  22   6      198.60      211.86    214.23 o
  -2  22   6     4125.94     4129.07    340.19 o
  -1  22   6     3507.19     3789.51    318.52 o
   0  22   6    16915.96    17028.06    709.34 o
   1  22   6     3920.83     3829.19    316.57 o
   2  22   6     2810.60     2782.55    291.18 o
   3  22   6     9080.55     9035.81    500.31 o
   4  22   6     3528.02     3551.26    342.12 o
   5  22   6       53.01       74.91    213.49 o
   6  22   6     3314.84     3141.66    561.84 o
   7  22   6     2799.06     2491.48    358.77 o
   8  22   6     1523.82     1264.54    269.09 o
   9  22   6     7227.06     7354.31    483.45 o
  10  22   6       71.83       97.52    280.08 o
  11  22   6     8956.63    11868.32    718.18 o
 -11  23   6     1279.24     1438.09    382.36 o
 -10  23   6     2151.22     2482.35    385.14 o
  -9  23   6     8822.58     7237.47    515.04 o
  -8  23   6     1220.05     1084.24    368.99 o
  -7  23   6     5521.17     5338.77    629.10 o
  -6  23   6        7.67     -123.43    267.67 o
  -5  23   6      548.90      436.22    321.82 o
  -4  23   6     5632.11     5796.63    447.13 o
  -3  23   6     2233.33     2305.10    293.11 o
  -2  23   6     5080.02     4791.80    506.85 o
  -1  23   6    21798.78    20671.51    836.96 o
   0  23   6     6896.67     7582.94    456.71 o
   1  23   6      160.50      -24.58    194.07 o
   2  23   6        1.27       43.80    197.40 o
   3  23   6      222.76      307.59    213.66 o
   4  23   6     2207.38     2275.19    300.42 o
   5  23   6      245.95      285.84    264.84 o
   6  23   6     1891.13     1865.76    353.79 o
   7  23   6     7957.85     7232.87    515.02 o
   8  23   6     2429.34     2779.25    447.87 o
   9  23   6        2.66     -160.57    289.14 o
  10  23   6      213.25      189.62    323.75 o
  11  23   6     2407.83     1904.09    453.44 o
 -11  24   6      207.72      103.68    421.06 o
 -10  24   6       34.97     -280.04    369.68 o
  -9  24   6     2205.67     2016.65    441.33 o
  -8  24   6     1246.20      139.76    527.59 o
  -7  24   6       57.10      224.55    324.83 o
  -6  24   6     3011.55     3504.45    439.86 o
  -5  24   6     1474.68     1417.99    346.41 o
  -4  24   6    10535.05    10781.58    593.39 o
  -3  24   6       67.93     -356.48    210.79 o
  -2  24   6     1768.54     1708.06    279.21 o
  -1  24   6     8993.03     8890.63    501.63 o
   0  24   6      767.74      822.92    236.88 o
   1  24   6       81.42      446.51    219.83 o
   2  24   6     3289.57     2713.18    310.51 o
   3  24   6       17.69     -113.24    214.71 o
   4  24   6     8121.38     7468.48    488.91 o
   5  24   6     4238.63     3403.15    364.84 o
   6  24   6      660.60      592.43    277.14 o
   7  24   6      373.85      310.61    284.28 o
   8  24   6       63.04      304.25    300.75 o
   9  24   6     2536.88     2183.13    383.91 o
  10  24   6     7104.26     6968.63    580.49 o
 -10  25   6      887.29      346.03    419.56 o
  -9  25   6     5112.65     5500.72    598.48 o
  -8  25   6      139.46      131.99    339.72 o
  -7  25   6      779.43      515.24    346.15 o
  -6  25   6     1404.61     2035.30    354.15 o
  -5  25   6       82.14     -403.47    251.45 o
  -4  25   6     2965.30     2806.36    349.23 o
  -3  25   6     1840.41     1924.93    312.74 o
  -2  25   6     7611.93     7552.65    487.85 o
  -1  25   6     3341.73     3737.98    348.44 o
   0  25   6     1358.66     1233.51    267.28 o
   1  25   6    10375.15     9846.32    538.95 o
   2  25   6       92.68       26.41    228.14 o
   3  25   6      216.40      404.23    238.73 o
   4  25   6     6376.43     8245.47    519.49 o
   5  25   6      196.62       83.44    257.07 o
   6  25   6     1244.54      894.11    307.69 o
   7  25   6     1262.26     1026.29    316.17 o
   8  25   6     1589.35     1965.23    375.38 o
   9  25   6      240.03      465.28    325.82 o
  10  25   6       36.54      307.34    367.36 o
 -10  26   6      306.43      628.04    443.43 o
  -9  26   6       41.23      289.49    385.43 o
  -8  26   6     2041.11     2102.37    460.98 o
  -7  26   6     4201.35     4310.53    528.92 o
  -6  26   6      981.17      833.59    310.86 o
  -5  26   6      619.86      471.60    274.06 o
  -4  26   6     2209.43     2085.99    330.07 o
  -3  26   6       90.32      473.07    254.64 o
  -2  26   6      344.60      211.64    247.05 o
  -1  26   6     2243.94     1942.18    431.23 o
   0  26   6     1012.97      871.14    261.68 o
   1  26   6     3255.04     4516.06    595.41 o
   2  26   6      603.62      214.41    232.76 o
   3  26   6      121.20     -130.72    241.69 o
   4  26   6     2890.62     2756.48    352.14 o
   5  26   6     2455.52     2594.40    450.68 o
   6  26   6     1222.18     1173.47    387.00 o
   7  26   6      799.07      730.05    321.37 o
   8  26   6     9624.66    10005.17    648.60 o
   9  26   6     1444.43      666.02    444.80 o
  -9  27   6      334.92      128.87    398.87 o
  -8  27   6     2732.15     2629.93    630.92 o
  -7  27   6     3516.32     3519.14    448.95 o
  -6  27   6      802.15      914.01    325.84 o
  -5  27   6        0.29     -124.50    303.03 o
  -4  27   6     2237.18     1535.77    516.54 o
  -3  27   6    12055.25    12829.56    673.93 o
  -2  27   6     2255.42     2131.08    325.36 o
  -1  27   6     1567.63     1481.99    416.29 o
   0  27   6      117.85       65.45    239.43 o
   1  27   6     6374.14     6399.64    517.20 o
   2  27   6      142.57      -52.80    246.46 o
   3  27   6     5076.79     5022.44    532.36 o
   4  27   6     4531.24     5520.00    460.35 o
   5  27   6     1742.44     1924.83    394.36 o
   6  27   6       51.17      297.10    301.69 o
   7  27   6     7520.73     9327.61    725.89 o
   8  27   6     1422.42     1141.95    555.79 o
  -8  28   6      982.42     1709.24    450.92 o
  -7  28   6      241.49      -18.87    347.17 o
  -6  28   6     4248.23     4941.28    780.46 o
  -5  28   6     9626.86     8717.94    597.82 o
  -4  28   6       19.08      123.44    287.53 o
  -3  28   6     2207.36     2839.73    379.81 o
  -2  28   6       83.79      -54.70    261.33 o
  -1  28   6       69.47       28.01    262.40 o
   0  28   6     6584.33     7460.76    643.33 o
   1  28   6     4222.69     4221.39    403.12 o
   2  28   6     2645.92     2724.84    359.23 o
   3  28   6     2275.51     3085.81    384.88 o
   4  28   6     3680.37     4470.43    572.63 o
   5  28   6     2158.93     2087.77    369.08 o
   6  28   6       24.10       36.70    329.84 o
   7  28   6     1688.59     1588.08    427.96 o
   8  28   6       32.68       82.53    353.65 o
  -7  29   6       98.81      -41.43    381.64 o
  -6  29   6      557.50      577.18    359.94 o
  -5  29   6      225.36     -483.59    316.90 o
  -4  29   6       58.74     -225.55    311.41 o
  -3  29   6     6755.46     6696.74    565.32 o
  -2  29   6     8151.00     8152.71    549.24 o
  -1  29   6       20.63      -66.60    276.55 o
   0  29   6     5858.79     6359.51    484.55 o
   1  29   6     3146.30     2949.28    378.08 o
   2  29   6      157.60      -84.00    271.13 o
   3  29   6     7119.88     7439.69    687.40 o
   4  29   6      956.14      801.53    351.76 o
   5  29   6      153.96      271.14    380.50 o
   6  29   6      805.44      606.95    362.53 o
   7  29   6     2359.27     1954.02    446.84 o
  -6  30   6      338.77      371.75    380.64 o
  -5  30   6     3132.34     3121.69    482.59 o
  -4  30   6      676.55      432.58    407.13 o
  -3  30   6      287.88      305.12    465.00 o
  -2  30   6      172.36     -122.58    313.84 o
  -1  30   6      626.14      271.98    321.66 o
   0  30   6        6.26      -48.55    288.81 o
   1  30   6     1540.24     1255.98    356.72 o
   2  30   6       76.65      182.27    418.91 o
   3  30   6     8942.09     9618.16    821.28 o
   4  30   6     1516.89      951.94    374.50 o
   5  30   6      678.56     -152.45    339.16 o
   6  30   6       28.33      137.12    659.60 o
  -5  31   6      135.84       84.13    366.08 o
  -4  31   6       36.96     -416.30    338.29 o
  -3  31   6     7078.04     7982.80    934.60 o
  -2  31   6       57.86      -86.07    323.43 o
  -1  31   6      602.69       36.77    321.55 o
   0  31   6       74.50     -248.66    304.68 o
   1  31   6     2185.77     1537.00    730.27 o
   2  31   6      275.50      421.98    340.55 o
   3  31   6     2562.27     3212.54    470.16 o
   4  31   6       51.28      436.69    361.59 o
   5  31   6        2.41      354.63    373.65 o
  -3  32   6      211.39     -327.27    336.05 o
  -2  32   6      321.84     -321.56    344.37 o
  -1  32   6     1377.88     1797.39    423.54 o
   0  32   6    11451.86    12574.20    851.13 o
   1  32   6      174.49     -287.54    345.85 o
   2  32   6     2087.82     1746.29    630.92 o
   3  32   6       27.64       20.16    353.79 o
 -15   0   7     7141.57     7659.47    752.18 o
 -13   0   7    26204.24    28540.96   1709.43 o
 -11   0   7      352.66       82.07    280.28 o
  -9   0   7    23281.12    22078.00    994.07 o
  -7   0   7    11463.61    12147.01    630.92 o
  -5   0   7      122.87      318.53    136.04 o
  -3   0   7    14821.59    15012.41    555.99 o
  -1   0   7    28411.14    30013.32    878.74 o
   1   0   7    10919.78    12187.79    382.72 o
   3   0   7     3911.99     4088.00    206.47 o
   5   0   7     1047.53      828.81    184.87 o
   7   0   7     5831.29     4739.39    338.81 o
   9   0   7      404.91      650.70    245.38 o
  11   0   7     3572.79     4131.86    448.82 o
  13   0   7      438.19      -16.48    335.69 o
  15   0   7      437.41     -117.31    392.38 o
 -16   1   7     2479.29     2914.54    755.18 o
 -15   1   7        7.31     -324.70    277.98 o
 -14   1   7       40.73      180.38    252.15 o
 -13   1   7     4163.01     4600.31    391.71 o
 -12   1   7       27.32      -32.66    212.27 o
 -11   1   7      488.40      377.09    201.29 o
 -10   1   7    12992.37    12636.87    521.70 o
  -9   1   7     3647.83     3886.34    359.01 o
  -8   1   7      845.46      911.96    165.21 o
  -7   1   7     8234.57     7526.85    327.32 o
  -6   1   7     8690.38     8885.36    353.00 o
  -5   1   7     4789.03     4713.07    220.80 o
  -4   1   7    14625.66    15353.41    371.47 o
  -3   1   7    27447.18    27384.91    585.30 o
  -2   1   7      684.77      770.39     79.81 o
  -1   1   7     7572.51     8183.83    220.45 o
   0   1   7     9100.78    10326.96    247.80 o
   1   1   7     4165.55     4568.69    163.96 o
   2   1   7     2314.74     2435.31    118.45 o
   3   1   7    16724.77    17143.66    363.22 o
   4   1   7      632.33      744.20     94.30 o
   5   1   7     2477.61     2786.53    176.03 o
   6   1   7     5329.66     5118.67    243.68 o
   7   1   7      206.05      517.14    136.68 o
   8   1   7      427.06      409.69    140.75 o
   9   1   7       18.21      -36.45    152.26 o
  10   1   7    11980.74    12193.79    487.46 o
  11   1   7     4015.98     4681.51    472.02 o
  12   1   7      756.29      593.71    219.69 o
  13   1   7     3794.49     3659.43    362.95 o
  14   1   7     3273.75     3338.36    364.83 o
  15   1   7     1901.18     1659.73    427.55 o
 -16   2   7     8746.87     7037.49    849.81 o
 -15   2   7      368.58      153.00    310.99 o
 -14   2   7      240.97      321.40    277.60 o
 -13   2   7      326.35      119.26    248.51 o
 -12   2   7    11381.03    12251.28    600.27 o
 -11   2   7     4142.29     4365.93    368.65 o
 -10   2   7     9001.45     9710.07    483.57 o
  -9   2   7     6054.72     5702.74    432.08 o
  -8   2   7     1451.42     1365.49    178.72 o
  -7   2   7     7392.28     8171.12    332.15 o
  -6   2   7    28593.40    28986.53    710.82 o
  -5   2   7     2798.22     3027.85    181.44 o
  -4   2   7    10126.37    10590.99    286.46 o
  -3   2   7    30048.15    32426.67    677.50 o
  -2   2   7     1666.38     2064.02    109.31 o
  -1   2   7    12572.58    13777.38    325.57 o
   0   2   7    66082.48    66176.02   1231.11 o
   1   2   7    20732.99    22384.16    440.82 o
   2   2   7     3874.31     3614.59    130.23 o
   3   2   7     3016.36     2942.88    132.29 o
   4   2   7    24903.76    26002.20    590.45 o
   5   2   7       55.64     -105.11     81.93 o
   6   2   7     5708.97     6182.31    265.56 o
   7   2   7     1063.77     1110.16    153.70 o
   8   2   7     9199.62     9167.92    358.80 o
   9   2   7     1295.78     1342.97    186.75 o
  10   2   7    22833.34    22229.11    710.02 o
  11   2   7      346.60      311.82    196.63 o
  12   2   7      783.55      673.06    237.68 o
  13   2   7      888.07      725.18    249.97 o
  14   2   7      750.32      666.55    285.86 o
  15   2   7       59.58      160.07    320.63 o
 -15   3   7      466.36      631.99    328.42 o
 -14   3   7     5434.23     6660.04    827.10 o
 -13   3   7    10650.35    11549.11    604.88 o
 -12   3   7     1440.19     1851.56    291.29 o
 -11   3   7      265.30       47.59    202.78 o
 -10   3   7     2111.41     1620.96    240.65 o
  -9   3   7     2971.69     2670.86    329.05 o
  -8   3   7     1047.58      984.98    174.03 o
  -7   3   7     1937.96     1993.24    198.17 o
  -6   3   7    17565.49    17198.70    475.05 o
  -5   3   7    15115.93    15544.86    424.27 o
  -4   3   7    26965.51    27613.49    654.24 o
  -3   3   7    31301.19    33498.13    692.93 o
  -2   3   7   100650.94   106010.76   2023.78 o
  -1   3   7    12941.50    13645.28    314.64 o
   0   3   7     8233.93     9150.30    249.19 o
   1   3   7     4353.96     4923.00    156.60 o
   2   3   7     4440.88     5061.02    161.98 o
   3   3   7      374.37      360.80     79.93 o
   4   3   7     2906.60     3243.52    149.08 o
   5   3   7    23435.04    23036.04    542.36 o
   6   3   7     1101.65     1038.31    148.57 o
   7   3   7     2259.84     2405.11    218.01 o
   8   3   7      120.76      176.62    142.22 o
   9   3   7      185.77      276.78    153.68 o
  10   3   7      875.40      874.96    195.97 o
  11   3   7     4284.16     3917.21    312.25 o
  12   3   7     4738.64     4341.81    376.90 o
  13   3   7     3459.22     3301.08    367.78 o
  14   3   7     8677.16     8547.79    546.73 o
  15   3   7     2833.86     3058.68    586.82 o
 -15   4   7      495.49     1014.72    388.68 o
 -14   4   7     3282.69     3368.98    451.60 o
 -13   4   7     8649.68     9536.87    562.57 o
 -12   4   7       91.67       50.03    220.48 o
 -11   4   7     2822.25     1895.66    283.59 o
 -10   4   7     7171.11     7436.56    429.85 o
  -9   4   7     6413.13     6577.66    374.31 o
  -8   4   7     2488.76     2380.29    220.41 o
  -7   4   7    13187.86    13658.02    464.07 o
  -6   4   7     4216.29     3945.86    238.19 o
  -5   4   7     5234.35     6134.93    278.22 o
  -4   4   7    13875.42    14501.12    391.10 o
  -3   4   7     8326.09     9116.23    256.87 o
  -2   4   7     5457.59     6279.58    195.81 o
  -1   4   7    16136.68    15248.98    362.81 o
   0   4   7     1574.90     1732.24     91.42 o
   1   4   7    20933.66    20253.81    465.52 o
   2   4   7     3761.18     3565.06    144.05 o
   3   4   7     5005.73     5039.55    171.40 o
   4   4   7     9965.51    10364.47    284.54 o
   5   4   7     2100.93     2127.62    142.31 o
   6   4   7      562.23      402.35    106.58 o
   7   4   7     2068.39     2342.33    199.31 o
   8   4   7       44.12      -58.62    133.52 o
   9   4   7    13792.22    13829.48    504.47 o
  10   4   7     2151.26     2476.30    361.39 o
  11   4   7     8971.39     8570.57    431.84 o
  12   4   7      398.63      233.73    219.41 o
  13   4   7      771.13      796.06    255.85 o
  14   4   7       85.49      123.24    288.47 o
  15   4   7     1513.51     1888.02    373.10 o
 -15   5   7        7.80     -127.96    304.97 o
 -14   5   7     2806.45     3406.68    397.10 o
 -13   5   7      724.79      564.00    278.46 o
 -12   5   7     4349.45     4202.69    377.87 o
 -11   5   7     2820.84     2331.25    377.86 o
 -10   5   7     3547.47     3102.61    299.17 o
  -9   5   7     6046.30     6001.21    363.64 o
  -8   5   7     1987.63     2062.68    260.18 o
  -7   5   7      107.27      158.34    123.16 o
  -6   5   7     6449.14     6683.14    303.74 o
  -5   5   7     1118.72      891.49    112.68 o
  -4   5   7     4653.64     4871.93    198.02 o
  -3   5   7    44061.95    46598.91   1091.78 o
  -2   5   7     1212.20     1330.70    149.33 o
  -1   5   7     1212.20     1129.37     89.09 o
   0   5   7      474.36      873.75    101.59 o
   1   5   7    57075.19    58801.00   1098.42 o
   2   5   7    10286.86    11290.22    295.32 o
   3   5   7     3315.97     3091.59    180.82 o
   4   5   7     2172.82     2488.65    133.05 o
   5   5   7    18750.09    18545.61    457.99 o
   6   5   7    13349.91    14897.89    425.03 o
   7   5   7      869.54     1112.95    160.56 o
   8   5   7     9196.78     9439.82    386.44 o
   9   5   7     7557.70     7058.11    410.63 o
  10   5   7     1305.03     1142.04    213.13 o
  11   5   7     3541.31     3755.06    406.62 o
  12   5   7       87.53       83.28    214.54 o
  13   5   7     3416.72     3109.50    349.52 o
  14   5   7     2148.02     2022.13    356.26 o
  15   5   7     2468.14     2012.08    383.58 o
 -15   6   7       16.68      161.09    350.49 o
 -14   6   7     8127.08     7806.06    592.87 o
 -13   6   7     1088.77     1416.63    310.56 o
 -12   6   7     4856.65     4741.78    567.50 o
 -11   6   7      101.04      100.08    207.66 o
 -10   6   7      318.14      332.47    200.72 o
  -9   6   7     3115.22     2864.58    274.84 o
  -8   6   7     1862.26     1549.14    205.61 o
  -7   6   7      168.36      156.38    120.25 o
  -6   6   7    24806.40    25415.48    675.27 o
  -5   6   7      688.72      435.76    103.79 o
  -4   6   7       36.43       82.92     76.39 o
  -3   6   7     3928.00     4305.96    172.89 o
  -2   6   7    23876.17    24897.27    665.17 o
  -1   6   7     1057.53      966.15    103.86 o
   0   6   7    58050.28    59772.54   1363.00 o
   1   6   7     3142.47     3582.87    196.68 o
   2   6   7     8487.38     8947.57    229.71 o
   3   6   7     1688.71     2490.59    137.83 o
   4   6   7    35856.20    37102.36    764.50 o
   5   6   7     2732.13     2989.30    163.06 o
   6   6   7     5000.73     4597.85    216.58 o
   7   6   7      461.77      833.58    142.37 o
   8   6   7      708.44      824.23    246.58 o
   9   6   7      637.48      432.08    166.58 o
  10   6   7     5313.40     4991.83    344.61 o
  11   6   7      219.41      222.71    204.06 o
  12   6   7       15.57       27.36    220.40 o
  13   6   7      561.90      576.34    276.83 o
  14   6   7      724.22      739.33    306.41 o
  15   6   7       13.08      -19.67    338.19 o
 -15   7   7       41.32     -189.03    335.93 o
 -14   7   7      906.12     1103.84    349.29 o
 -13   7   7     4339.41     4784.29    498.13 o
 -12   7   7        1.07      252.17    229.71 o
 -11   7   7     8629.09     9126.94    494.44 o
 -10   7   7     1064.49     1453.40    243.15 o
  -9   7   7        0.47       19.98    167.27 o
  -8   7   7      283.23      144.53    156.92 o
  -7   7   7    15262.74    14447.26    483.34 o
  -6   7   7     2208.01     2157.55    182.25 o
  -5   7   7      466.62      427.37    104.24 o
  -4   7   7    14181.02    14211.91    490.70 o
  -3   7   7      763.63      877.48     66.46 o
  -2   7   7    13393.35    12707.26    479.34 o
  -1   7   7     1237.96     1504.99    113.26 o
   0   7   7     2538.90     2619.43    192.51 o
   1   7   7     4802.58     5162.56    181.73 o
   2   7   7     1064.88     1154.94    103.44 o
   3   7   7     5638.66     6093.44    184.83 o
   4   7   7    20600.82    22010.29    516.57 o
   5   7   7     1599.81     1599.96    134.01 o
   6   7   7      655.19      823.62    124.77 o
   7   7   7     2669.38     2718.96    198.32 o
   8   7   7     1309.46     1442.99    190.09 o
   9   7   7       11.86       44.13    159.81 o
  10   7   7     3295.60     3415.83    299.26 o
  11   7   7      522.00       24.40    196.73 o
  12   7   7     7278.49     7228.88    468.93 o
  13   7   7     1023.77      796.62    281.25 o
  14   7   7     5368.84     4902.29    451.05 o
 -15   8   7      926.24     1520.47    395.00 o
 -14   8   7      389.98      826.82    343.07 o
 -13   8   7      929.80      993.08    329.23 o
 -12   8   7     2360.21     2502.85    322.68 o
 -11   8   7     1269.92     1225.88    254.11 o
 -10   8   7     7139.83     6851.69    410.04 o
  -9   8   7     6161.15     6793.16    351.46 o
  -8   8   7     2967.83     3304.05    240.62 o
  -7   8   7    24729.42    25296.54    678.16 o
  -6   8   7       87.60       60.12     94.63 o
  -5   8   7     6654.34     6625.01    286.81 o
  -4   8   7     2498.45     2449.18    131.96 o
  -3   8   7     2719.98     2546.57    187.74 o
  -2   8   7     5216.69     5018.56    223.01 o
  -1   8   7     9151.26     9123.18    314.61 o
   0   8   7     4894.62     5204.15    203.79 o
   1   8   7    24404.82    22635.36    563.39 o
   2   8   7     6779.86     6499.51    227.61 o
   3   8   7     7321.51     8044.75    300.83 o
   4   8   7      436.57      258.98     89.86 o
   5   8   7     1798.47     1963.20    141.85 o
   6   8   7     1313.42     1787.65    152.25 o
   7   8   7     5922.00     5727.35    256.35 o
   8   8   7      588.26      385.56    157.57 o
   9   8   7    10756.73     9833.91    443.98 o
  10   8   7       83.24       47.76    224.00 o
  11   8   7     2391.94     3278.74    304.02 o
  12   8   7      554.71      493.86    255.28 o
  13   8   7        0.16       55.49    272.62 o
  14   8   7      303.97       33.88    304.41 o
 -15   9   7      370.26      -66.76    344.51 o
 -14   9   7     1911.26     1925.33    392.35 o
 -13   9   7     6378.24     7045.62    546.95 o
 -12   9   7     6941.48     6554.37    499.16 o
 -11   9   7      194.21      360.90    226.87 o
 -10   9   7       11.57      -10.62    191.27 o
  -9   9   7     5931.36     6710.99    389.38 o
  -8   9   7     4136.25     4830.49    338.27 o
  -7   9   7    23709.12    24621.34    661.99 o
  -6   9   7     6718.40     6818.97    262.91 o
  -5   9   7     3276.14     3560.70    267.02 o
  -4   9   7     7583.40     8833.89    335.43 o
  -3   9   7    32833.83    32117.00    835.31 o
  -2   9   7    26261.47    26446.18    694.05 o
  -1   9   7     3976.16     4412.87    189.25 o
   0   9   7        8.65       30.29     56.44 o
   1   9   7      853.67      633.02     88.84 o
   2   9   7     8647.71     8902.17    283.92 o
   3   9   7     4501.34     4861.68    241.86 o
   4   9   7    24994.00    24364.73    583.58 o
   5   9   7     2664.69     2763.71    174.15 o
   6   9   7    25401.96    26181.74    645.74 o
   7   9   7    18633.79    18839.04    517.11 o
   8   9   7     6853.32     6881.10    315.38 o
   9   9   7      414.34      188.07    177.75 o
  10   9   7     2463.73     2332.86    271.44 o
  11   9   7       10.99        0.24    237.58 o
  12   9   7      124.12      152.56    244.85 o
  13   9   7     8659.07     9136.05    548.40 o
  14   9   7      115.99      239.61    294.67 o
 -15  10   7      167.08       63.40    348.16 o
 -14  10   7       58.20      554.84    344.65 o
 -13  10   7     2062.62     1685.43    361.26 o
 -12  10   7      105.69      100.65    259.60 o
 -11  10   7     1657.05     1504.65    277.82 o
 -10  10   7    19551.16    20144.30    754.11 o
  -9  10   7    17050.68    16273.43    579.99 o
  -8  10   7     3890.53     3419.86    240.99 o
  -7  10   7      622.19      393.41    124.73 o
  -6  10   7    38869.30    38203.73    931.26 o
  -5  10   7    12178.22    11829.15    376.87 o
  -4  10   7      769.35      896.11    185.08 o
  -3  10   7     5799.26     5832.77    288.88 o
  -2  10   7      307.51       94.78     76.51 o
  -1  10   7       30.93      126.49     93.27 o
   0  10   7    18130.58    17241.76    685.38 o
   1  10   7     4557.95     4845.95    207.84 o
   2  10   7     5788.01     6112.81    224.41 o
   3  10   7      496.13      464.47    144.50 o
   4  10   7     1146.59     1190.01    108.55 o
   5  10   7     2740.87     2706.94    189.73 o
   6  10   7     1502.92     1544.46    148.02 o
   7  10   7     1481.44     1797.06    168.50 o
   8  10   7     3341.67     3479.64    236.37 o
   9  10   7     5044.00     5961.43    368.46 o
  10  10   7     7754.23     9133.97    550.33 o
  11  10   7        0.75      245.30    237.75 o
  12  10   7        5.39      333.61    247.86 o
  13  10   7     1202.66     1408.19    317.08 o
  14  10   7      728.61      150.93    404.09 o
 -15  11   7     1755.09     2154.23    693.34 o
 -14  11   7      208.61      144.99    321.50 o
 -13  11   7      151.12     -123.84    458.78 o
 -12  11   7      504.43      497.61    382.93 o
 -11  11   7    12199.85    10688.03    595.60 o
 -10  11   7    16050.53    15484.80    656.29 o
  -9  11   7      285.64      -23.12    178.20 o
  -8  11   7       32.15      204.93    140.81 o
  -7  11   7     6402.19     6663.23    278.21 o
  -6  11   7    24307.99    24539.78    686.78 o
  -5  11   7     6714.73     7119.60    367.21 o
  -4  11   7     5230.30     5634.34    258.18 o
  -3  11   7      107.45      324.45     96.85 o
  -2  11   7     1232.78     1208.68    103.61 o
  -1  11   7     8318.45     8781.48    499.17 o
   0  11   7      789.16      450.00    181.83 o
   1  11   7     2367.48     2369.87    116.67 o
   2  11   7       26.00       -3.74     75.67 o
   3  11   7      852.83      786.41    120.26 o
   4  11   7     3214.08     2789.94    210.65 o
   5  11   7    24207.33    25072.68    687.84 o
   6  11   7      799.45      799.12    136.96 o
   7  11   7     8512.74     9661.10    355.86 o
   8  11   7     2082.58     1883.68    222.11 o
   9  11   7     7434.30     6783.27    677.26 o
  10  11   7     4268.32     4328.12    373.98 o
  11  11   7     1070.03     1183.35    299.04 o
  12  11   7      929.42      440.32    264.56 o
  13  11   7       55.05     -436.55    278.31 o
  14  11   7     1801.81     1267.65    382.63 o
 -14  12   7       29.81      -40.40    347.60 o
 -13  12   7     3653.25     3302.49    424.55 o
 -12  12   7       35.28      -43.70    270.80 o
 -11  12   7       10.83      -48.98    229.69 o
 -10  12   7       97.40      401.99    228.24 o
  -9  12   7      446.37      160.88    197.62 o
  -8  12   7       28.27      -36.77    137.46 o
  -7  12   7    26681.83    26684.64    706.02 o
  -6  12   7       75.68      188.87    117.60 o
  -5  12   7       63.46       63.74     72.94 o
  -4  12   7     1679.02     1613.28    152.09 o
  -3  12   7    29457.73    28725.79    798.35 o
  -2  12   7      325.53      388.98     82.06 o
  -1  12   7      606.34     1029.51    372.65 o
   0  12   7      605.35      388.38    190.23 o
   1  12   7       54.78      -53.04    158.16 o
   2  12   7       27.03       92.57     82.64 o
   3  12   7       59.74       38.77     97.63 o
   4  12   7     2340.35     2436.43    180.00 o
   5  12   7     1891.83     2169.64    155.18 o
   6  12   7      671.79      373.36    134.06 o
   7  12   7    10464.74     9537.47    387.09 o
   8  12   7     1466.30     1512.59    224.94 o
   9  12   7       40.26      272.67    192.29 o
  10  12   7     1247.17     1069.79    269.20 o
  11  12   7     4219.77     4110.94    394.21 o
  12  12   7      153.05      -86.23    267.61 o
  13  12   7     1600.99     1873.24    372.85 o
  14  12   7      573.93      775.97    432.23 o
 -14  13   7      417.27      188.18    339.87 o
 -13  13   7     4408.94     3915.25    488.55 o
 -12  13   7      475.72      698.74    304.57 o
 -11  13   7        4.19     -161.89    246.81 o
 -10  13   7     3453.82     3735.28    367.01 o
  -9  13   7    11292.65    11402.83    557.79 o
  -8  13   7      315.31      293.17    164.96 o
  -7  13   7     1843.85     1833.67    177.52 o
  -6  13   7    16283.18    16586.82    501.95 o
  -5  13   7      448.13      421.49    150.00 o
  -4  13   7      106.45       53.35    110.88 o
  -3  13   7    16938.26    16741.52    511.00 o
  -2  13   7     4263.98     4354.39    224.98 o
  -1  13   7      343.42      -37.80    209.61 o
   0  13   7       38.65      -30.52    174.62 o
   1  13   7      151.71      198.40    193.55 o
   2  13   7      258.21       55.77     90.68 o
   3  13   7    17696.83    17551.25    542.56 o
   4  13   7     6023.95     5523.15    269.94 o
   5  13   7     1793.64     1784.57    142.10 o
   6  13   7      168.69      230.84    114.95 o
   7  13   7     7848.18     8052.65    353.48 o
   8  13   7       50.24      149.86    173.61 o
   9  13   7      134.99      103.12    191.29 o
  10  13   7     1804.42     2279.32    311.24 o
  11  13   7       73.90       15.67    253.04 o
  12  13   7      316.84      275.77    326.36 o
  13  13   7     1856.88     1341.25    365.20 o
  14  13   7      172.37      101.67    354.45 o
 -14  14   7      395.76      416.24    375.01 o
 -13  14   7       54.32     -122.85    338.62 o
 -12  14   7        7.02      599.06    372.24 o
 -11  14   7     2680.49     2570.61    397.47 o
 -10  14   7    11498.10    11769.90    596.26 o
  -9  14   7     4032.54     3998.03    431.59 o
  -8  14   7     7455.73     7555.51    424.58 o
  -7  14   7      851.90      598.82    118.72 o
  -6  14   7    25964.26    27086.38    691.72 o
  -5  14   7      332.39       77.06    143.25 o
  -4  14   7     1529.95     1283.28    146.57 o
  -3  14   7       55.59       58.76     98.81 o
  -2  14   7      560.79      403.11     85.34 o
  -1  14   7      901.54      653.55    225.19 o
   0  14   7     6379.65     6703.05    461.54 o
   1  14   7     2342.59     2296.75    298.40 o
   2  14   7    10672.19    11261.95    389.40 o
   3  14   7     5135.89     5090.36    234.61 o
   4  14   7      434.86      560.35    137.18 o
   5  14   7      259.64      201.00    148.25 o
   6  14   7     4495.73     4298.51    237.77 o
   7  14   7       13.03      135.88    143.56 o
   8  14   7     4194.83     4454.58    362.43 o
   9  14   7     1036.21      947.26    243.13 o
  10  14   7    13016.09    12721.38    612.99 o
  11  14   7      303.44       90.96    285.64 o
  12  14   7      591.75      593.79    334.12 o
  13  14   7       18.74     -134.00    305.74 o
 -14  15   7     6651.14     6863.64    856.31 o
 -13  15   7     3243.02     3376.45    470.58 o
 -12  15   7      602.47      709.89    372.22 o
 -11  15   7     5552.61     5555.24    494.68 o
 -10  15   7     5234.69     4240.75    387.69 o
  -9  15   7       31.88      127.50    198.92 o
  -8  15   7        6.67      101.91    183.08 o
  -7  15   7      869.00      919.76    226.34 o
  -6  15   7     2786.65     2736.84    217.14 o
  -5  15   7    14914.75    13677.79    529.52 o
  -4  15   7     3849.03     4599.78    266.05 o
  -3  15   7      342.72      362.59    106.73 o
  -2  15   7    10927.92    10866.86    370.32 o
  -1  15   7    14710.02    12337.91    654.92 o
   0  15   7     2036.22     2431.15    308.54 o
   1  15   7    25620.10    26662.98   1098.21 o
   2  15   7     5183.69     5352.29    216.15 o
   3  15   7      441.99      612.45    119.53 o
   4  15   7    17687.29    17453.59    568.59 o
   5  15   7    40770.67    41620.80   1235.63 o
   6  15   7    15992.62    17061.10    530.28 o
   7  15   7      265.74      488.25    184.49 o
   8  15   7     5555.23     6455.38    377.50 o
   9  15   7     2594.14     2230.04    280.32 o
  10  15   7      127.37      382.69    383.24 o
  11  15   7     2105.64     2393.14    488.74 o
  12  15   7      100.00     -181.86    299.02 o
  13  15   7      275.24      405.55    445.17 o
 -13  16   7       21.44      374.94    341.10 o
 -12  16   7      412.88      615.52    399.34 o
 -11  16   7     3410.22     3318.30    512.78 o
 -10  16   7     3917.18     4177.90    422.74 o
  -9  16   7     5643.35     5887.45    433.97 o
  -8  16   7      751.11      600.36    213.79 o
  -7  16   7     6893.09     6193.50    347.97 o
  -6  16   7     5639.82     6185.40    322.43 o
  -5  16   7    12632.32    12674.98    504.68 o
  -4  16   7      236.46      341.50    136.97 o
  -3  16   7      900.01     1035.26    130.27 o
  -2  16   7    18579.92    18187.63    561.47 o
  -1  16   7      369.22      205.81    205.91 o
   0  16   7       56.02      149.29    216.63 o
   1  16   7    21226.08    22372.64    830.79 o
   2  16   7    11120.64    11303.65    359.55 o
   3  16   7     4090.98     4933.64    228.52 o
   4  16   7      617.92      774.14    168.40 o
   5  16   7      179.95      430.14    173.07 o
   6  16   7     3538.81     3356.01    246.01 o
   7  16   7     2990.35     4096.71    508.55 o
   8  16   7     6717.25     7134.32    432.69 o
   9  16   7     7398.19     7718.92    475.54 o
  10  16   7     1048.66     1045.62    285.09 o
  11  16   7     2757.86     3675.35    431.34 o
  12  16   7       10.19      228.47    334.68 o
  13  16   7       20.72      191.89    360.97 o
 -13  17   7       36.76       37.60    360.62 o
 -12  17   7     3469.08     3337.94    456.51 o
 -11  17   7     4478.66     3858.52    476.33 o
 -10  17   7     1141.32      592.91    281.95 o
  -9  17   7     1250.97     1056.39    277.10 o
  -8  17   7      857.18      957.38    264.98 o
  -7  17   7      809.46      800.70    300.95 o
  -6  17   7      441.74      142.62    206.21 o
  -5  17   7    10021.49     9317.26    574.05 o
  -4  17   7     7375.43     7759.01    358.12 o
  -3  17   7     5944.11     6062.93    264.45 o
  -2  17   7    11860.63    12085.40    415.74 o
  -1  17   7    22577.36    20607.00    934.30 o
   0  17   7     1609.76     1892.73    336.42 o
   1  17   7    10717.19    10143.95    409.74 o
   2  17   7      907.10     1027.00    137.46 o
   3  17   7    28626.60    29250.31    783.72 o
   4  17   7     9832.00    10210.79    401.35 o
   5  17   7      665.18     1023.06    198.74 o
   6  17   7     1691.48     2028.61    321.58 o
   7  17   7     4851.97     4863.38    343.39 o
   8  17   7       42.09       33.41    218.10 o
   9  17   7       27.77      168.33    232.14 o
  10  17   7      682.17     1131.98    294.23 o
  11  17   7      277.99      250.14    307.08 o
  12  17   7     2107.16     1876.72    543.57 o
 -13  18   7      262.58       79.53    408.52 o
 -12  18   7       29.43       21.31    329.98 o
 -11  18   7     2879.90     2987.61    415.20 o
 -10  18   7     1453.91     1080.32    313.42 o
  -9  18   7      441.75      305.47    250.84 o
  -8  18   7     6859.79     6834.29    679.53 o
  -7  18   7      889.18     1052.55    195.10 o
  -6  18   7     1009.21      832.40    231.81 o
  -5  18   7       29.40     -336.47    168.24 o
  -4  18   7       44.04       66.09    165.09 o
  -3  18   7     7431.69     7936.96    334.73 o
  -2  18   7     3396.59     3764.92    284.40 o
  -1  18   7       52.24        3.73    163.67 o
   0  18   7     1277.90     1161.14    281.46 o
   1  18   7      186.52      108.93     95.92 o
   2  18   7      479.19      531.21    114.70 o
   3  18   7       39.17      170.27    134.96 o
   4  18   7     6082.09     5822.40    328.53 o
   5  18   7     1816.97     2422.55    349.87 o
   6  18   7     2626.64     3150.32    328.50 o
   7  18   7       91.42       69.13    183.70 o
   8  18   7     2182.02     2218.12    296.68 o
   9  18   7      293.05      550.26    248.24 o
  10  18   7     1973.99     1719.99    330.70 o
  11  18   7       99.71      197.36    307.42 o
  12  18   7      191.24      491.51    354.82 o
 -13  19   7     1059.41     1288.45    416.40 o
 -12  19   7      790.79      376.10    333.05 o
 -11  19   7     9226.76     8992.78    614.06 o
 -10  19   7     4446.63     4272.10    628.03 o
  -9  19   7      166.71      367.41    245.85 o
  -8  19   7      194.21      295.21    212.42 o
  -7  19   7     5648.18     5480.30    494.15 o
  -6  19   7     2329.02     2688.92    455.64 o
  -5  19   7     5150.97     5716.95    466.28 o
  -4  19   7      186.55     -435.30    217.65 o
  -3  19   7      535.94      626.86    165.54 o
  -2  19   7     7416.86     8099.09    331.94 o
  -1  19   7     2155.02     2466.00    218.92 o
   0  19   7      323.87      197.15    184.92 o
   1  19   7     2086.26     2092.94    225.55 o
   2  19   7     5283.01     5383.16    239.25 o
   3  19   7      139.52       86.67    151.79 o
   4  19   7     6061.60     6391.56    411.89 o
   5  19   7        8.60      -60.60    197.27 o
   6  19   7     2981.59     2659.39    317.45 o
   7  19   7     1988.58     1699.11    300.07 o
   8  19   7     2461.51     2335.53    296.98 o
   9  19   7      121.13      -67.45    231.69 o
  10  19   7      135.70     -152.71    263.20 o
  11  19   7     2726.45     2360.33    406.97 o
  12  19   7      206.96      626.54    371.12 o
 -12  20   7      332.56       90.38    347.80 o
 -11  20   7      799.38      785.38    331.98 o
 -10  20   7     4247.74     4883.09    446.92 o
  -9  20   7     6514.39     6611.22    466.30 o
  -8  20   7      172.41     -193.89    189.54 o
  -7  20   7     2163.02     1522.53    355.91 o
  -6  20   7     2397.42     3006.70    496.75 o
  -5  20   7     5903.28     5362.55    816.31 o
  -4  20   7       40.99      -10.74    215.04 o
  -3  20   7     4692.52     4541.46    640.77 o
  -2  20   7       15.37       26.64    132.17 o
  -1  20   7     8146.74     8568.91    405.54 o
   0  20   7      117.52       29.00    140.88 o
   1  20   7     4524.68     4950.12    273.18 o
   2  20   7     3256.41     3093.39    279.66 o
   3  20   7    11288.24    11359.68    552.04 o
   4  20   7       15.76      307.69    280.75 o
   5  20   7     1649.15     1371.83    278.29 o
   6  20   7      676.93      204.75    225.02 o
   7  20   7     4504.54     3983.17    400.34 o
   8  20   7     1949.61     1972.85    282.09 o
   9  20   7    11811.89    11823.08    590.02 o
  10  20   7       31.79      312.74    286.62 o
  11  20   7     3720.32     3780.24    459.38 o
 -12  21   7     6288.35     6231.88    556.83 o
 -11  21   7      865.59      753.61    332.50 o
 -10  21   7       17.91     -335.81    265.64 o
  -9  21   7     8065.53     7724.18    499.93 o
  -8  21   7     3278.27     3510.57    682.13 o
  -7  21   7     1703.20     1842.99    377.94 o
  -6  21   7    15760.25    16567.43    871.73 o
  -5  21   7        8.91     -147.00    247.08 o
  -4  21   7       20.02       15.01    221.12 o
  -3  21   7    12512.48    11851.48    590.38 o
  -2  21   7     7459.78     7456.61    437.07 o
  -1  21   7     1716.05     2296.71    221.68 o
   0  21   7      374.20      243.22    182.56 o
   1  21   7       89.19      -17.87    335.98 o
   2  21   7      358.55      482.00    203.47 o
   3  21   7     3997.73     4062.05    339.19 o
   4  21   7      674.06      502.31    277.61 o
   5  21   7     5461.32     6083.45    565.49 o
   6  21   7    12587.36    13105.77    755.79 o
   7  21   7     4207.49     3890.42    393.52 o
   8  21   7       12.93      -40.39    258.74 o
   9  21   7      170.78      252.23    297.05 o
  10  21   7      124.68       27.16    308.71 o
  11  21   7      127.52      224.65    480.87 o
 -11  22   7      800.61      812.41    444.97 o
 -10  22   7      126.58      637.08    397.52 o
  -9  22   7     4373.51     4390.58    544.73 o
  -8  22   7     4141.22     3438.82    471.93 o
  -7  22   7     5972.43     5480.89    534.24 o
  -6  22   7      469.18      559.05    298.99 o
  -5  22   7     1282.15     1128.52    297.65 o
  -4  22   7     1307.38     1528.48    279.32 o
  -3  22   7     2092.08     2227.74    290.11 o
  -2  22   7     8955.66     9323.79    506.26 o
  -1  22   7     2018.38     1522.59    244.45 o
   0  22   7     6279.88     6049.23    386.36 o
   1  22   7     2334.06     2408.43    388.66 o
   2  22   7    13844.56    15224.71    673.29 o
   3  22   7     3226.44     3201.90    406.76 o
   4  22   7      226.39       39.07    216.35 o
   5  22   7      508.22      620.00    244.11 o
   6  22   7       13.91     -207.31    227.91 o
   7  22   7     2011.54     1688.34    330.17 o
   8  22   7    11840.21    12293.96    915.40 o
   9  22   7     2700.25     2629.46    408.60 o
  10  22   7     2591.15     2896.36    442.50 o
  11  22   7      640.03      315.80    384.01 o
 -11  23   7     3764.94     3195.59    662.50 o
 -10  23   7     7339.93     7052.17    678.42 o
  -9  23   7       10.58      162.42    377.14 o
  -8  23   7      189.11      137.88    348.07 o
  -7  23   7     1585.69     1059.39    369.67 o
  -6  23   7     4908.57     5983.76    538.97 o
  -5  23   7     7456.72     7359.25    648.29 o
  -4  23   7     2948.29     2547.32    367.56 o
  -3  23   7       80.07      302.25    221.02 o
  -2  23   7     3933.35     4055.49    345.95 o
  -1  23   7    13545.25    14613.12    669.69 o
   0  23   7     1805.23     1279.08    238.17 o
   1  23   7     1639.52     2014.27    305.03 o
   2  23   7      435.51      785.05    231.86 o
   3  23   7      940.95      678.72    240.63 o
   4  23   7     3244.94     3145.12    339.26 o
   5  23   7     7092.40     7168.75    487.66 o
   6  23   7      517.32      543.80    323.48 o
   7  23   7     1204.27     1097.43    312.31 o
   8  23   7     1034.69     1372.91    347.77 o
   9  23   7      720.06      704.59    326.75 o
  10  23   7     2580.82     2902.71    449.61 o
 -10  24   7      272.65      -35.96    400.97 o
  -9  24   7      440.97      461.54    551.03 o
  -8  24   7      175.86      254.19    339.68 o
  -7  24   7     1746.25     1646.56    401.93 o
  -6  24   7      220.26      329.77    320.29 o
  -5  24   7     1958.88     2142.80    344.52 o
  -4  24   7        9.97       12.17    245.49 o
  -3  24   7       46.52      -35.70    223.11 o
  -2  24   7      267.08      397.22    226.43 o
  -1  24   7     1397.32     1533.85    266.55 o
   0  24   7      873.75      441.51    248.52 o
   1  24   7      638.13      510.50    222.23 o
   2  24   7      126.13       81.33    243.72 o
   3  24   7       84.71      -81.08    223.56 o
   4  24   7       15.17       81.49    235.62 o
   5  24   7      246.94     -150.25    240.35 o
   6  24   7      751.18      816.80    296.31 o
   7  24   7     4047.95     4718.83    796.53 o
   8  24   7      917.26      431.76    318.08 o
   9  24   7      440.77      306.59    324.45 o
  10  24   7      629.75      552.00    385.65 o
 -10  25   7      228.49      160.91    417.62 o
  -9  25   7     3801.39     2881.75    507.79 o
  -8  25   7      411.64      543.87    392.53 o
  -7  25   7     3226.13     3217.11    563.32 o
  -6  25   7      659.69      821.99    364.98 o
  -5  25   7     1111.70     1183.84    310.82 o
  -4  25   7      157.62      280.08    254.38 o
  -3  25   7     4247.89     4498.31    397.98 o
  -2  25   7      234.00      733.39    243.52 o
  -1  25   7     4234.63     4399.25    438.15 o
   0  25   7      261.53      398.22    235.86 o
   1  25   7      164.02      199.09    214.38 o
   2  25   7     1128.92      703.35    240.22 o
   3  25   7      962.68      743.87    258.92 o
   4  25   7      277.24      123.23    251.47 o
   5  25   7     1924.20     1810.93    329.43 o
   6  25   7      199.77     -152.49    266.64 o
   7  25   7     1122.53     1231.89    332.00 o
   8  25   7      243.38      277.68    322.63 o
   9  25   7      458.85      520.62    360.66 o
  -9  26   7      325.98       77.34    398.52 o
  -8  26   7     5544.91     5111.93    584.41 o
  -7  26   7       12.38      330.35    353.38 o
  -6  26   7       10.32      157.71    306.30 o
  -5  26   7     1511.01     1793.76    347.72 o
  -4  26   7     1644.91     1820.83    330.39 o
  -3  26   7     2704.99     3070.41    408.51 o
  -2  26   7     9692.18    10476.06    586.51 o
  -1  26   7      186.82        9.60    238.12 o
   0  26   7        7.03      169.59    234.22 o
   1  26   7     3947.41     3983.36    373.95 o
   2  26   7    19127.60    18739.64    921.72 o
   3  26   7      426.64      438.63    272.35 o
   4  26   7       24.59      273.00    262.98 o
   5  26   7      100.67      157.14    279.37 o
   6  26   7       67.92     -307.66    275.58 o
   7  26   7     1620.60      947.78    337.35 o
   8  26   7     5733.98     6031.37    541.37 o
  -8  27   7        1.58      440.86    408.14 o
  -7  27   7      133.50      273.38    333.41 o
  -6  27   7     2945.18     2849.63    644.26 o
  -5  27   7     7411.59     8518.46    580.56 o
  -4  27   7     5347.85     5812.03    476.11 o
  -3  27   7      459.75       -9.78    265.85 o
  -2  27   7    11489.00    10796.94    613.39 o
  -1  27   7     8830.72     8929.40    546.33 o
   0  27   7     1078.31      703.99    269.43 o
   1  27   7     6318.76     6492.32    640.96 o
   2  27   7       23.11     -332.11    249.50 o
   3  27   7      529.21      874.20    287.40 o
   4  27   7     3161.69     3532.02    400.75 o
   5  27   7    12472.41    12525.00    686.87 o
   6  27   7     1523.31     1563.36    497.56 o
   7  27   7      875.53      577.15    385.55 o
   8  27   7      313.69      239.91    344.35 o
  -8  28   7      285.49     1053.81    446.28 o
  -7  28   7     1067.18      923.52    402.52 o
  -6  28   7       74.65       48.15    329.57 o
  -5  28   7     1709.47     1460.15    346.68 o
  -4  28   7       74.70      386.92    294.09 o
  -3  28   7     3285.00     3249.74    392.48 o
  -2  28   7     3171.52     3101.35    375.55 o
  -1  28   7      380.55      264.34    275.58 o
   0  28   7      917.68     1298.45    304.31 o
   1  28   7    11189.22    13835.86    787.80 o
   2  28   7     1262.73     1178.11    310.73 o
   3  28   7     2717.47     2587.70    364.78 o
   4  28   7     1450.73     1086.26    330.87 o
   5  28   7     2034.17     1399.84    344.23 o
   6  28   7      250.93      197.52    319.65 o
   7  28   7       31.29      245.78    371.82 o
  -7  29   7       97.05     -280.75    387.92 o
  -6  29   7      815.76     1655.94    435.62 o
  -5  29   7      686.43      108.77    344.21 o
  -4  29   7     1328.79      804.09    329.11 o
  -3  29   7     3004.75     2499.58    421.68 o
  -2  29   7     5374.28     6291.38    601.67 o
  -1  29   7        4.35      323.86    280.82 o
   0  29   7      279.87      -81.40    261.55 o
   1  29   7     2681.10     2606.54    460.30 o
   2  29   7      104.97      246.68    286.61 o
   3  29   7     1681.28     1676.80    343.52 o
   4  29   7      193.29      222.55    333.85 o
   5  29   7      777.65      482.41    359.56 o
   6  29   7     1777.65     1053.93    521.84 o
  -6  30   7       65.81      -58.19    370.78 o
  -5  30   7      262.91       71.18    360.87 o
  -4  30   7     1703.47     2194.94    472.31 o
  -3  30   7       24.74      -57.85    321.73 o
  -2  30   7      879.58      698.69    356.98 o
  -1  30   7      400.09      466.37    336.82 o
   0  30   7     1344.22      784.41    377.94 o
   1  30   7     1077.95      698.45    334.60 o
   2  30   7     4017.11     4778.49    519.59 o
   3  30   7      131.30      447.89    336.24 o
   4  30   7       62.82      -76.37    338.05 o
   5  30   7      197.41       23.47    362.54 o
  -4  31   7      669.69      347.96    585.86 o
  -3  31   7       20.86     -137.77    430.69 o
  -2  31   7     3751.06     2864.24    900.90 o
  -1  31   7      675.61     1132.81    529.01 o
   0  31   7       23.74        7.02    446.47 o
   1  31   7      134.62      384.85    483.81 o
   2  31   7       15.73       28.40    444.54 o
   3  31   7       56.56     -257.49    339.84 o
  -2  32   7     1151.85      767.06    540.33 o
  -1  32   7      313.62      603.09    530.64 o
   0  32   7      309.61     -327.08    546.77 o
   1  32   7     6585.94     7291.75    861.91 o
 -14   0   8        4.02      -13.86    427.62 o
 -12   0   8     1871.07     2610.80    526.31 o
 -10   0   8     1679.46      985.57    360.90 o
  -8   0   8    10610.54    10984.07    903.88 o
  -6   0   8     1330.13     1184.63    345.68 o
  -4   0   8     9993.69     9373.50    497.04 o
  -2   0   8    25721.50    27909.70    835.37 o
   0   0   8     1854.78     2034.16    155.13 o
   2   0   8    15178.42    14908.99    465.39 o
   4   0   8    18098.43    17781.77    596.25 o
   6   0   8      881.56      710.41    310.06 o
   8   0   8    13267.77    13614.64    626.74 o
  10   0   8     2029.98     1744.00    324.29 o
  12   0   8     1213.63     1442.31    375.23 o
  14   0   8     2416.49     2470.49    481.90 o
 -15   1   8       68.88     -179.41    298.55 o
 -14   1   8       60.07       -5.11    285.00 o
 -13   1   8      829.93      605.92    291.73 o
 -12   1   8    14654.31    14653.98    671.31 o
 -11   1   8      285.64       87.47    217.41 o
 -10   1   8       71.90      308.85    202.52 o
  -9   1   8       46.85      152.06    176.38 o
  -8   1   8       14.74        4.21    143.05 o
  -7   1   8     1884.79     2150.08    204.68 o
  -6   1   8     6021.92     5945.35    310.78 o
  -5   1   8      872.64      903.03    133.53 o
  -4   1   8     3554.50     3242.74    237.83 o
  -3   1   8     1598.65     1827.76    123.53 o
  -2   1   8    19475.53    22414.77    492.44 o
  -1   1   8        3.12      144.29     69.54 o
   0   1   8      113.26       81.97     63.26 o
   1   1   8    38846.33    40031.34    749.56 o
   2   1   8     2619.66     3408.05    135.41 o
   3   1   8      769.00      840.23     96.30 o
   4   1   8     3321.13     3529.59    192.89 o
   5   1   8    10147.50    10116.63    365.89 o
   6   1   8     1220.38     1565.71    172.12 o
   7   1   8    22795.73    23170.28    644.70 o
   8   1   8     1166.00     1203.70    174.92 o
   9   1   8     2264.57     2461.44    236.76 o
  10   1   8      743.96      770.95    203.38 o
  11   1   8    14465.47    14562.86    569.75 o
  12   1   8     3946.65     3993.82    343.18 o
  13   1   8     2424.60     2189.11    310.58 o
  14   1   8     2973.21     2100.74    369.55 o
 -15   2   8     7870.74     8352.96    653.66 o
 -14   2   8     2306.48     2264.62    411.10 o
 -13   2   8       90.31     -418.38    253.23 o
 -12   2   8      662.54      579.84    254.19 o
 -11   2   8      341.59      265.61    226.64 o
 -10   2   8     1828.76     1305.76    247.31 o
  -9   2   8    21135.75    19646.28   1044.07 o
  -8   2   8    20766.05    19904.31    647.38 o
  -7   2   8     4678.52     4537.63    297.73 o
  -6   2   8      420.82      292.89    176.19 o
  -5   2   8       77.84      -21.34     99.75 o
  -4   2   8     4698.77     4958.45    303.08 o
  -3   2   8     1121.99     1439.77    122.29 o
  -2   2   8    10777.94    11173.05    288.30 o
  -1   2   8    51138.48    53401.04   1058.52 o
   0   2   8     3127.92     2907.14    142.25 o
   1   2   8     8692.53     8705.68    221.84 o
   2   2   8     2795.64     2745.31    130.04 o
   3   2   8    31161.66    31124.06    655.65 o
   4   2   8    10994.90    10946.22    329.46 o
   5   2   8     1057.60     1090.59    131.87 o
   6   2   8      637.63      628.51    135.08 o
   7   2   8      720.40      825.06    151.82 o
   8   2   8     2265.27     2563.34    226.71 o
   9   2   8    16757.79    17696.61    565.12 o
  10   2   8      258.30      194.14    182.83 o
  11   2   8      376.36      295.27    206.72 o
  12   2   8      126.37      251.05    221.26 o
  13   2   8        3.65      -48.61    233.24 o
  14   2   8     1364.04     1187.88    322.73 o
 -15   3   8     4178.21     4749.23    531.90 o
 -14   3   8       39.49      159.26    290.51 o
 -13   3   8     2234.29     1842.15    396.84 o
 -12   3   8    20075.77    20322.54    812.14 o
 -11   3   8    16713.99    17375.19    707.65 o
 -10   3   8     1617.19     1450.36    254.83 o
  -9   3   8       84.07     -127.09    155.16 o
  -8   3   8     1345.76     1294.78    191.43 o
  -7   3   8    12985.45    13220.22    464.01 o
  -6   3   8     8597.30     9663.30    349.50 o
  -5   3   8    68217.33    69662.57   1806.73 o
  -4   3   8    44339.29    47622.22   1126.00 o
  -3   3   8     1871.20     2025.75    130.33 o
  -2   3   8     4799.84     5490.78    189.47 o
  -1   3   8    63735.38    66618.09   1365.93 o
   0   3   8     4904.74     5071.17    164.92 o
   1   3   8     2418.00     2485.37    116.91 o
   2   3   8     1653.55     1896.72    110.49 o
   3   3   8       34.61      102.06     84.08 o
   4   3   8     4158.15     4501.44    199.99 o
   5   3   8     5195.72     5170.50    214.30 o
   6   3   8      560.10      350.43    127.54 o
   7   3   8      814.12      554.20    150.18 o
   8   3   8      824.10     1155.70    185.13 o
   9   3   8      155.34      232.27    157.76 o
  10   3   8     2221.60     1818.19    237.71 o
  11   3   8     6451.75     5914.83    374.22 o
  12   3   8     1470.15     1216.96    256.57 o
  13   3   8      822.96       89.34    307.25 o
  14   3   8     3790.88     3055.93    388.95 o
 -15   4   8     3685.74     2786.94    546.89 o
 -14   4   8     2324.50     2755.57    427.14 o
 -13   4   8      389.53     -216.01    254.36 o
 -12   4   8     1113.79     1280.81    292.23 o
 -11   4   8       38.66     -304.18    197.74 o
 -10   4   8     2986.90     3065.15    304.79 o
  -9   4   8     1882.64     1624.15    217.61 o
  -8   4   8    33885.63    33739.07    953.04 o
  -7   4   8    11468.77    12006.44    439.93 o
  -6   4   8       37.54        2.31    103.60 o
  -5   4   8     1182.73     1664.99    147.71 o
  -4   4   8    11729.68    13312.63    396.04 o
  -3   4   8    15512.64    15676.42    408.78 o
  -2   4   8    33209.07    34152.69    877.31 o
  -1   4   8     4087.23     4910.83    204.61 o
   0   4   8    13530.51    14387.85    370.77 o
   1   4   8    15496.21    16748.98    419.89 o
   2   4   8    27315.04    28237.22    660.75 o
   3   4   8     6659.71     6957.79    214.60 o
   4   4   8     1758.52     1519.02    124.48 o
   5   4   8      672.07      607.64    127.12 o
   6   4   8      252.64      390.21    117.85 o
   7   4   8     2522.82     2226.14    199.31 o
   8   4   8     3852.22     3927.35    264.77 o
   9   4   8     1447.93     1572.26    215.30 o
  10   4   8     6436.09     6605.55    401.07 o
  11   4   8     2388.85     2546.02    286.38 o
  12   4   8      679.91      641.80    242.08 o
  13   4   8      565.50        2.44    266.05 o
  14   4   8      845.73     1125.68    374.38 o
 -15   5   8      840.22      957.30    387.37 o
 -14   5   8      617.49      649.05    343.99 o
 -13   5   8      800.54      579.09    285.73 o
 -12   5   8       90.09      228.81    247.28 o
 -11   5   8     3973.45     5280.48    556.89 o
 -10   5   8      986.93      753.64    255.02 o
  -9   5   8      492.30      385.15    225.02 o
  -8   5   8     1082.21      897.92    256.19 o
  -7   5   8      455.91      484.42    142.04 o
  -6   5   8    14193.97    14729.14    431.16 o
  -5   5   8    21355.66    21188.61    604.22 o
  -4   5   8     4684.12     4511.75    189.95 o
  -3   5   8     2675.69     3390.39    242.73 o
  -2   5   8     1186.95      964.16     84.59 o
  -1   5   8    21066.22    22513.61    497.59 o
   0   5   8    11670.72    12298.06    290.39 o
   1   5   8    12248.77    13565.01    336.84 o
   2   5   8      998.53      935.26    126.66 o
   3   5   8     8322.71     9046.62    267.51 o
   4   5   8     1135.44     1181.66    115.16 o
   5   5   8     6041.38     5981.97    227.68 o
   6   5   8     2710.15     3054.34    189.72 o
   7   5   8      161.37      230.75    139.21 o
   8   5   8    24099.57    24374.17    770.57 o
   9   5   8      145.42      214.13    181.88 o
  10   5   8     3144.76     2886.68    268.35 o
  11   5   8     3818.86     4289.00    330.96 o
  12   5   8    10492.66    10182.33    649.12 o
  13   5   8       26.41      529.14    278.52 o
  14   5   8     1108.38      882.58    321.54 o
 -15   6   8      117.51      359.92    359.32 o
 -14   6   8     1534.65     1446.60    383.71 o
 -13   6   8     1529.99     1592.59    347.97 o
 -12   6   8      282.59      252.71    246.77 o
 -11   6   8     2719.67     2442.27    317.35 o
 -10   6   8       18.72     -224.76    185.86 o
  -9   6   8     2441.82     2059.78    247.77 o
  -8   6   8     4055.97     4128.81    407.79 o
  -7   6   8      315.60      290.83    138.64 o
  -6   6   8     2494.82     2717.97    307.78 o
  -5   6   8     1080.59     1220.75    135.25 o
  -4   6   8      689.03      569.11    105.66 o
  -3   6   8    28820.02    29899.18    728.65 o
  -2   6   8     2469.12     2528.21    223.81 o
  -1   6   8     1559.20     1355.93    130.76 o
   0   6   8      170.49       90.47     79.58 o
   1   6   8    10728.78    11315.15    335.64 o
   2   6   8       37.63       13.39     61.43 o
   3   6   8     1864.88     1698.09    140.96 o
   4   6   8        6.47      164.45     88.23 o
   5   6   8     4406.81     4468.52    199.03 o
   6   6   8     5092.87     4859.36    226.39 o
   7   6   8     2831.49     2675.03    204.20 o
   8   6   8      309.94      103.40    154.23 o
   9   6   8     7409.95     8562.22    421.28 o
  10   6   8      892.46      867.00    279.78 o
  11   6   8      430.06      303.95    215.21 o
  12   6   8       22.62       18.67    259.95 o
  13   6   8      564.82      202.95    278.89 o
  14   6   8       28.04      176.91    301.28 o
 -15   7   8     1715.31     1983.15    436.67 o
 -14   7   8      727.02      373.60    328.15 o
 -13   7   8       64.85      285.33    289.18 o
 -12   7   8      924.09     1447.84    318.36 o
 -11   7   8    13414.97    14545.82    680.93 o
 -10   7   8     1785.23     1657.48    257.19 o
  -9   7   8     4030.17     3518.23    296.34 o
  -8   7   8      167.45       -4.41    156.94 o
  -7   7   8      845.93      765.12    203.45 o
  -6   7   8      863.93      890.59    142.02 o
  -5   7   8    33595.87    34511.84    856.35 o
  -4   7   8      846.14      545.64    130.23 o
  -3   7   8     1941.13     2216.30    150.87 o
  -2   7   8     2585.21     2814.78    179.27 o
  -1   7   8    26992.53    27641.69    783.08 o
   0   7   8    18043.92    17891.30    470.32 o
   1   7   8    11556.83    13209.31    376.21 o
   2   7   8    15652.64    18024.28    482.96 o
   3   7   8      232.95      203.00     75.47 o
   4   7   8    14399.17    14910.50    437.62 o
   5   7   8     8987.34     9129.87    296.96 o
   6   7   8      325.21      212.31    120.63 o
   7   7   8       17.14      -31.34    127.52 o
   8   7   8     1243.79     1376.00    192.46 o
   9   7   8       48.26     -165.90    175.02 o
  10   7   8     1229.93     1363.27    241.28 o
  11   7   8     5097.66     5055.04    390.43 o
  12   7   8      528.28      340.31    247.78 o
  13   7   8     2426.29     2447.33    356.21 o
  14   7   8      105.97       -1.22    297.55 o
 -15   8   8     6374.61     6179.93    610.52 o
 -14   8   8     5062.60     5469.01    528.08 o
 -13   8   8     1051.51     1269.95    355.08 o
 -12   8   8       22.24      -12.46    265.47 o
 -11   8   8     3420.83     3486.72    344.48 o
 -10   8   8     1161.19     1029.62    229.84 o
  -9   8   8     1791.77     1822.64    243.55 o
  -8   8   8    37520.99    37221.10   1021.53 o
  -7   8   8     1065.71      949.53    145.96 o
  -6   8   8     2187.27     2224.99    165.80 o
  -5   8   8     5473.41     6488.17    295.49 o
  -4   8   8     4065.87     4378.87    182.15 o
  -3   8   8     4028.55     4532.67    281.95 o
  -2   8   8    16362.53    17012.19    675.78 o
  -1   8   8    11341.00    11920.89    379.01 o
   0   8   8    13895.76    13790.24    436.71 o
   1   8   8      442.55      661.93     94.74 o
   2   8   8    10551.38    10167.14    316.88 o
   3   8   8    13826.71    13366.13    387.80 o
   4   8   8     2564.44     2702.28    175.51 o
   5   8   8       87.65      268.38    105.02 o
   6   8   8     3949.87     4244.48    271.54 o
   7   8   8     1755.76     1949.76    183.94 o
   8   8   8     4105.53     3804.10    252.03 o
   9   8   8      627.13      633.02    200.77 o
  10   8   8     8559.24     7918.83    515.12 o
  11   8   8        9.76       87.68    242.88 o
  12   8   8      180.83      330.81    262.42 o
  13   8   8      482.00       29.60    270.46 o
  14   8   8      273.53      514.89    344.44 o
 -15   9   8     2361.70     2457.54    475.49 o
 -14   9   8       64.11     -178.08    315.89 o
 -13   9   8     3185.88     2404.17    396.87 o
 -12   9   8    14347.94    15126.47    772.73 o
 -11   9   8    18572.38    17984.12    792.34 o
 -10   9   8     2309.92     2022.22    272.55 o
  -9   9   8     3121.57     2979.98    276.96 o
  -8   9   8     7145.31     6742.73    431.78 o
  -7   9   8     1281.71     1313.19    156.96 o
  -6   9   8    13428.04    13490.44    409.78 o
  -5   9   8    12261.23    10802.12    360.30 o
  -4   9   8    28930.22    28603.22    757.64 o
  -3   9   8     7013.88     7516.60    330.55 o
  -2   9   8    12734.26    14431.51    473.03 o
  -1   9   8     5690.35     5872.02    246.58 o
   0   9   8     5322.84     5566.45    213.13 o
   1   9   8     1030.07     1052.17    102.10 o
   2   9   8    11557.31    12722.61    371.47 o
   3   9   8     7708.00     8118.70    351.18 o
   4   9   8     2442.69     2879.77    164.05 o
   5   9   8    12597.53    12472.06    417.66 o
   6   9   8     7780.49     7618.17    282.71 o
   7   9   8    15422.27    15915.01    490.71 o
   8   9   8     1342.81     1065.96    189.73 o
   9   9   8     8448.71     8736.10    472.57 o
  10   9   8      165.68      418.26    240.32 o
  11   9   8      354.10      168.11    297.77 o
  12   9   8     2479.44     1941.91    322.80 o
  13   9   8      156.94      350.34    320.41 o
  14   9   8      334.90     -332.90    309.72 o
 -14  10   8      118.61      256.09    343.39 o
 -13  10   8      240.77      121.90    300.74 o
 -12  10   8      802.44      970.11    321.54 o
 -11  10   8        4.33      306.27    256.40 o
 -10  10   8     1732.03     1533.43    280.00 o
  -9  10   8     7570.36     8529.72    432.97 o
  -8  10   8     4219.48     4484.25    273.32 o
  -7  10   8    11157.61    10803.36    369.34 o
  -6  10   8     4775.53     4504.05    275.72 o
  -5  10   8     4761.07     4983.66    253.90 o
  -4  10   8     4001.38     4172.06    231.57 o
  -3  10   8      613.56      585.74    159.11 o
  -2  10   8     4710.91     4991.14    241.65 o
  -1  10   8    20037.64    21123.85    610.78 o
   0  10   8     5834.49     5431.00    210.68 o
   1  10   8     3106.67     3500.72    157.89 o
   2  10   8     3835.34     4259.39    224.96 o
   3  10   8     4864.96     4748.56    214.97 o
   4  10   8    24625.86    25330.50    740.16 o
   5  10   8    14565.80    14499.42    430.90 o
   6  10   8      518.27      447.50    145.97 o
   7  10   8    10982.28    11035.59    388.67 o
   8  10   8      684.63      691.16    192.30 o
   9  10   8     9819.68     9209.16    487.52 o
  10  10   8     5116.00     4310.29    384.33 o
  11  10   8      253.17      331.33    261.40 o
  12  10   8      430.11      219.03    287.90 o
  13  10   8        1.79     -361.51    283.09 o
  14  10   8      170.56       24.74    343.23 o
 -14  11   8      726.85      899.97    383.07 o
 -13  11   8       44.07      214.30    322.08 o
 -12  11   8     3848.18     3054.31    410.09 o
 -11  11   8       70.33     -228.81    238.18 o
 -10  11   8     2397.19     2796.07    327.59 o
  -9  11   8     1246.76      976.35    270.63 o
  -8  11   8      251.64      411.81    167.72 o
  -7  11   8     2531.23     2590.80    194.51 o
  -6  11   8     3559.25     3695.65    205.31 o
  -5  11   8     3620.41     3920.38    189.08 o
  -4  11   8       82.01       58.56    115.32 o
  -3  11   8     2391.31     2544.22    168.60 o
  -2  11   8     3389.26     3530.26    198.78 o
  -1  11   8      138.56      169.60     80.43 o
   0  11   8      321.74      -40.79    176.26 o
   1  11   8    19248.42    19747.62    528.77 o
   2  11   8     5040.78     5052.89    206.15 o
   3  11   8      101.56      121.95     99.51 o
   4  11   8     7938.27     8413.42    340.60 o
   5  11   8     7445.45     7414.45    278.34 o
   6  11   8     5629.42     6002.74    402.08 o
   7  11   8     8117.13     7998.74    323.19 o
   8  11   8     5444.06     6248.03    362.24 o
   9  11   8       67.65       79.39    187.12 o
  10  11   8       72.72      150.03    230.40 o
  11  11   8     4630.00     4793.30    425.35 o
  12  11   8      191.46      235.95    314.46 o
  13  11   8      531.26     1036.45    340.51 o
 -14  12   8       75.96      212.50    348.80 o
 -13  12   8     1996.80     1427.42    412.04 o
 -12  12   8     1063.74     1343.00    403.24 o
 -11  12   8     1819.95     1882.48    320.79 o
 -10  12   8     8592.02     8089.36    758.96 o
  -9  12   8      753.16      652.21    246.21 o
  -8  12   8      771.81     1275.05    319.92 o
  -7  12   8      178.71      178.70    158.91 o
  -6  12   8     4930.66     5307.75    220.33 o
  -5  12   8      316.15      130.00    149.34 o
  -4  12   8     6851.39     7268.03    305.62 o
  -3  12   8      742.14      795.68    146.76 o
  -2  12   8      602.31      649.77    124.22 o
  -1  12   8      832.77      699.36    239.16 o
   0  12   8      846.64     1267.01    362.17 o
   1  12   8      411.20      138.07    129.48 o
   2  12   8        3.35     -100.46     79.96 o
   3  12   8      197.76      171.03     99.43 o
   4  12   8     9439.18     8271.00    337.57 o
   5  12   8       22.50      274.90    117.16 o
   6  12   8     8347.54     7976.34    328.99 o
   7  12   8       21.69      -62.67    163.58 o
   8  12   8    18015.79    18889.21    671.45 o
   9  12   8      472.13      474.33    208.37 o
  10  12   8     4075.06     3664.61    369.75 o
  11  12   8      301.63      890.61    318.74 o
  12  12   8      311.47      242.52    318.54 o
  13  12   8      797.84     -207.65    311.85 o
 -14  13   8       13.70      146.65    355.71 o
 -13  13   8      480.89      380.35    344.78 o
 -12  13   8     6987.23     7164.47    580.41 o
 -11  13   8      694.84      770.48    313.59 o
 -10  13   8      911.63      995.68    342.54 o
  -9  13   8     1222.14     1356.86    286.14 o
  -8  13   8      574.20      128.42    187.20 o
  -7  13   8     1469.61      862.28    210.23 o
  -6  13   8     9316.57     9942.68    380.97 o
  -5  13   8     4450.48     4807.47    293.65 o
  -4  13   8    11915.52    12692.79    441.52 o
  -3  13   8       60.03      -37.41    103.97 o
  -2  13   8    10159.05    10227.50    343.94 o
  -1  13   8    10805.14    11111.49    728.74 o
   0  13   8     4323.49     3542.97    366.25 o
   1  13   8     5160.43     5315.77    428.40 o
   2  13   8    10418.84    10880.44    343.46 o
   3  13   8     9540.02    10199.85    423.03 o
   4  13   8      850.36      874.40    150.76 o
   5  13   8     4426.52     4250.59    261.90 o
   6  13   8    12346.69    13340.42    448.62 o
   7  13   8      423.67       97.45    167.67 o
   8  13   8      827.65      678.65    207.12 o
   9  13   8       29.03       38.99    208.03 o
  10  13   8      327.14       14.77    259.26 o
  11  13   8     2781.96     2327.63    408.51 o
  12  13   8     1406.48     1570.20    375.43 o
  13  13   8      145.96       47.98    307.66 o
 -14  14   8     3714.15     5471.88   1057.75 o
 -13  14   8       44.94       14.70    338.55 o
 -12  14   8     6836.99     6935.02    700.51 o
 -11  14   8     1301.03      664.70    304.19 o
 -10  14   8     3721.26     3425.37    414.97 o
  -9  14   8    14758.48    14272.10    640.03 o
  -8  14   8    16120.15    17339.14    692.33 o
  -7  14   8    12806.85    13214.74    491.09 o
  -6  14   8     1052.34     1096.89    235.74 o
  -5  14   8      524.45      352.86    159.66 o
  -4  14   8    26521.44    25907.52    825.72 o
  -3  14   8     5129.68     5198.17    312.89 o
  -2  14   8    10500.38    10462.88    557.47 o
  -1  14   8     6775.40     6085.53    462.16 o
   0  14   8     8706.71     8485.28    759.46 o
   1  14   8      826.29      707.18    241.14 o
   2  14   8    14322.32    14528.12    426.91 o
   3  14   8    13616.61    13651.29    459.04 o
   4  14   8      129.33      151.43    144.91 o
   5  14   8      677.63      582.79    184.20 o
   6  14   8      867.15      452.50    150.81 o
   7  14   8     4087.24     5109.53    370.21 o
   8  14   8      390.64      407.76    195.58 o
   9  14   8    10666.30    10952.72    560.74 o
  10  14   8       18.47       46.17    271.68 o
  11  14   8     4384.66     4545.74    476.20 o
  12  14   8      200.22      297.86    342.05 o
  13  14   8      245.17      104.69    320.98 o
 -13  15   8     1544.09     1011.79    426.77 o
 -12  15   8     7177.30     8423.46    614.25 o
 -11  15   8     7614.66     8100.18    583.95 o
 -10  15   8     2526.61     2641.18    368.78 o
  -9  15   8     1510.77     1332.65    284.92 o
  -8  15   8     1330.33     1131.02    270.42 o
  -7  15   8       52.41      232.39    163.26 o
  -6  15   8      118.16      275.56    212.67 o
  -5  15   8    38782.86    40674.95   1388.68 o
  -4  15   8     6072.70     5919.09    426.03 o
  -3  15   8     9022.73     9353.27    342.28 o
  -2  15   8      988.24      695.87    165.06 o
  -1  15   8    11000.59    11290.33    644.50 o
   0  15   8     3237.94     2974.28    370.47 o
   1  15   8     1604.92     1739.67    294.23 o
   2  15   8     5243.86     5905.35    251.08 o
   3  15   8      746.64      730.66    133.16 o
   4  15   8     8290.29     8171.32    530.15 o
   5  15   8    19958.18    20140.42    719.02 o
   6  15   8     6079.20     6138.17    368.44 o
   7  15   8     3741.41     3839.93    338.38 o
   8  15   8     2429.22     2768.88    301.07 o
   9  15   8      522.61      513.49    253.50 o
  10  15   8      112.85      308.63    265.92 o
  11  15   8       13.78     -240.45    295.30 o
  12  15   8       89.62     -473.12    302.81 o
  13  15   8       27.33       19.95    358.36 o
 -13  16   8        6.10       22.02    326.60 o
 -12  16   8      231.80      151.50    312.51 o
 -11  16   8      489.90     1274.36    335.44 o
 -10  16   8     3680.68     3552.97    394.94 o
  -9  16   8      666.83      574.55    241.88 o
  -8  16   8    12686.49    11939.21    598.58 o
  -7  16   8     1891.39     1490.07    322.08 o
  -6  16   8     3265.39     3207.43    331.74 o
  -5  16   8       19.30     -147.25    226.54 o
  -4  16   8     2122.12     2003.90    295.39 o
  -3  16   8     5219.88     5386.91    243.70 o
  -2  16   8      709.82      554.29    248.30 o
  -1  16   8    14950.11    15659.96    798.76 o
   0  16   8     2839.54     2811.15    345.00 o
   1  16   8        8.53      247.94    213.80 o
   2  16   8     4089.00     4478.92    213.61 o
   3  16   8     9839.68     9948.32    375.98 o
   4  16   8     1735.32     1558.03    199.96 o
   5  16   8     1504.26     1508.22    222.04 o
   6  16   8     1098.57      813.79    243.62 o
   7  16   8      257.34      -32.69    189.23 o
   8  16   8     3269.42     3479.70    420.75 o
   9  16   8       19.15     -361.72    218.35 o
  10  16   8     4540.15     4768.39    424.07 o
  11  16   8     1014.35      941.29    347.59 o
  12  16   8        9.67     -550.81    330.54 o
 -13  17   8     3821.08     2926.50    571.29 o
 -12  17   8      608.50     1017.69    350.25 o
 -11  17   8     3105.14     2822.23    403.21 o
 -10  17   8      506.48      101.32    262.27 o
  -9  17   8     3090.16     2406.51    319.68 o
  -8  17   8     2111.64     2821.23    290.90 o
  -7  17   8      113.30      -60.98    248.52 o
  -6  17   8     3607.59     3236.49    392.34 o
  -5  17   8       30.76     -212.34    177.04 o
  -4  17   8     1229.31     1241.22    258.71 o
  -3  17   8     4380.31     4393.57    215.60 o
  -2  17   8     4442.89     5504.25    346.24 o
  -1  17   8        2.14      -58.04    282.17 o
   0  17   8    10813.79    11049.75    917.86 o
   1  17   8     1146.72      530.20    254.67 o
   2  17   8     2646.14     2851.61    173.53 o
   3  17   8     4236.17     4261.92    240.20 o
   4  17   8     6820.96     6908.87    419.99 o
   5  17   8      586.98      451.41    208.12 o
   6  17   8     7102.85     6545.44    547.88 o
   7  17   8     1030.61      812.02    254.48 o
   8  17   8     3117.39     2438.54    296.25 o
   9  17   8       11.66     -117.52    231.33 o
  10  17   8      116.89     -392.81    244.06 o
  11  17   8      465.59      423.86    333.45 o
  12  17   8     1328.27     1291.53    383.96 o
 -12  18   8     2568.92     2246.99    420.12 o
 -11  18   8     2399.66     2153.33    383.35 o
 -10  18   8     3827.61     3386.65    386.81 o
  -9  18   8       82.62     -363.32    220.22 o
  -8  18   8     6366.30     7334.49    445.05 o
  -7  18   8      483.70      416.36    294.41 o
  -6  18   8      447.63      274.46    265.67 o
  -5  18   8      781.36      634.62    251.65 o
  -4  18   8     8248.07     8683.04    542.50 o
  -3  18   8     4066.84     3988.17    317.43 o
  -2  18   8     4932.17     5043.76    513.72 o
  -1  18   8      166.26      -21.43    229.61 o
   0  18   8      913.50     1357.22    296.67 o
   1  18   8     7792.00     8142.83    846.52 o
   2  18   8    11198.33    10622.67    417.15 o
   3  18   8       61.19       46.50    173.59 o
   4  18   8     2016.73     2630.66    301.03 o
   5  18   8      724.58      560.75    231.77 o
   6  18   8       30.23      279.31    213.98 o
   7  18   8     4235.22     5105.81    605.31 o
   8  18   8     3165.60     3452.41    392.11 o
   9  18   8     6279.65     6398.39    451.69 o
  10  18   8      307.24      146.62    290.11 o
  11  18   8       60.46     -250.30    311.61 o
  12  18   8      924.22     1347.03    544.50 o
 -12  19   8      220.22      -26.22    327.23 o
 -11  19   8     5250.32     5351.44    495.71 o
 -10  19   8     2206.25     2350.62    354.53 o
  -9  19   8     1189.08     1000.17    279.98 o
  -8  19   8      127.48       93.13    375.38 o
  -7  19   8      363.89      -82.77    277.79 o
  -6  19   8      147.22     -185.83    246.91 o
  -5  19   8     5406.02     5825.55    557.18 o
  -4  19   8       27.55      -31.18    216.78 o
  -3  19   8      382.85      544.70    200.29 o
  -2  19   8      443.97      517.19    151.98 o
  -1  19   8     1451.51     2273.85    362.82 o
   0  19   8     3658.67     3332.67    400.47 o
   1  19   8     1643.88     1903.40    419.39 o
   2  19   8        2.83       17.84    141.13 o
   3  19   8     2900.64     2943.76    686.57 o
   4  19   8     5106.80     5740.42    392.92 o
   5  19   8     4274.30     4766.58    385.70 o
   6  19   8      385.61      398.20    245.25 o
   7  19   8     8555.14     7746.82    569.61 o
   8  19   8      269.76      314.91    269.65 o
   9  19   8      211.93      262.60    284.63 o
  10  19   8     2184.65     2772.60    409.67 o
  11  19   8       58.74     -161.44    347.06 o
 -12  20   8      531.80      421.30    460.39 o
 -11  20   8      835.14      576.80    437.89 o
 -10  20   8     1136.48      601.04    399.04 o
  -9  20   8     2682.61     3263.39    780.74 o
  -8  20   8    10280.09    10668.63    732.26 o
  -7  20   8        4.40      109.21    284.92 o
  -6  20   8     2815.80     3163.75    407.76 o
  -5  20   8     2033.30     1617.74    386.18 o
  -4  20   8     2670.39     2917.25    360.05 o
  -3  20   8       16.41       25.01    186.86 o
  -2  20   8     1460.21     1448.59    267.07 o
  -1  20   8      652.22     1070.20    311.04 o
   0  20   8     9028.49    10027.90    666.44 o
   1  20   8        1.86       74.11    305.73 o
   2  20   8     8966.35     9395.33    484.84 o
   3  20   8     2236.14     1987.67    260.60 o
   4  20   8     2749.25     2612.30    298.64 o
   5  20   8      181.95      442.40    225.01 o
   6  20   8     3388.14     3429.46    679.95 o
   7  20   8       27.07      189.19    262.07 o
   8  20   8     1873.65     1223.55    315.53 o
   9  20   8      127.07      128.61    306.46 o
  10  20   8     5104.94     4276.54    643.37 o
  11  20   8       44.29     -142.69    356.54 o
 -11  21   8     3428.66     3349.98    552.01 o
 -10  21   8     2503.99     2412.00    477.28 o
  -9  21   8     2505.14     2093.43    440.35 o
  -8  21   8      832.58     1213.00    377.40 o
  -7  21   8      116.55       26.97    285.94 o
  -6  21   8     1332.02     1143.25    420.96 o
  -5  21   8     7509.62     7917.25    578.17 o
  -4  21   8     2910.58     2828.51    325.15 o
  -3  21   8    10142.39    10254.82    546.94 o
  -2  21   8      327.43      189.97    236.49 o
  -1  21   8     1980.67     1675.06    359.29 o
   0  21   8     1384.86     1585.21    352.91 o
   1  21   8     2754.21     3259.69    423.25 o
   2  21   8      833.35     1030.83    210.58 o
   3  21   8     6548.83     6637.71    426.35 o
   4  21   8      460.71      456.48    228.44 o
   5  21   8      267.65       27.27    222.71 o
   6  21   8    10996.23    11562.07    722.99 o
   7  21   8     4598.42     4830.95    442.88 o
   8  21   8      334.71      691.78    306.52 o
   9  21   8     1225.17     1163.49    358.27 o
  10  21   8      361.93      450.30    391.32 o
 -11  22   8      425.08       23.95    436.53 o
 -10  22   8      826.32      973.41    432.66 o
  -9  22   8     4283.79     3804.54    546.06 o
  -8  22   8      218.31      349.17    477.80 o
  -7  22   8     3102.77     3231.87    704.67 o
  -6  22   8     2224.27     1625.28    357.83 o
  -5  22   8      239.34       50.05    315.81 o
  -4  22   8      272.34      -26.11    229.37 o
  -3  22   8      910.87      480.89    224.11 o
  -2  22   8      504.38      518.60    357.94 o
  -1  22   8     5556.24     6350.42    566.47 o
   0  22   8     4411.29     3541.99    453.67 o
   1  22   8     3608.98     3664.44    457.05 o
   2  22   8       15.41       49.86    189.53 o
   3  22   8     3991.48     4028.64    347.65 o
   4  22   8     7063.92     6571.31    503.15 o
   5  22   8        0.99       61.57    249.33 o
   6  22   8      368.55      460.97    280.83 o
   7  22   8      158.75       -9.62    301.48 o
   8  22   8     3985.59     4412.41    639.58 o
   9  22   8     3947.27     3827.81    456.84 o
  10  22   8     2225.72     1944.86    559.22 o
 -10  23   8      573.62      712.53    418.33 o
  -9  23   8     8346.09     7764.99    981.72 o
  -8  23   8       14.23     -315.17    348.92 o
  -7  23   8      292.90      404.87    322.99 o
  -6  23   8       63.26     -182.21    280.92 o
  -5  23   8     4533.48     4719.09    427.57 o
  -4  23   8     3608.31     3500.43    364.74 o
  -3  23   8      148.13      -66.87    214.68 o
  -2  23   8     2392.83     2437.04    284.63 o
  -1  23   8     1226.00     1828.27    491.63 o
   0  23   8       13.93     -301.06    281.93 o
   1  23   8     4226.75     3506.14    468.79 o
   2  23   8       23.02       81.20    269.61 o
   3  23   8      960.52      841.90    243.29 o
   4  23   8       20.00     -179.73    229.42 o
   5  23   8     4948.23     4999.76    426.38 o
   6  23   8      423.75     -509.34    254.67 o
   7  23   8       33.41      246.70    278.33 o
   8  23   8       53.13      -53.01    292.74 o
   9  23   8     2211.34     1529.05    390.98 o
  10  23   8     1960.96     1952.76    462.24 o
 -10  24   8     4300.13     5041.75    630.86 o
  -9  24   8      256.90      354.85    402.76 o
  -8  24   8      596.41      879.18    402.30 o
  -7  24   8      157.26      130.23    334.32 o
  -6  24   8     1933.23     1304.96    345.65 o
  -5  24   8      462.78     1056.81    341.62 o
  -4  24   8     4996.05     6147.15    460.77 o
  -3  24   8      519.26      811.26    248.61 o
  -2  24   8      225.63       38.29    208.70 o
  -1  24   8      449.46      644.65    213.46 o
   0  24   8     6729.26     7009.10    614.43 o
   1  24   8      507.08      641.35    336.19 o
   2  24   8     1895.91     2067.53    282.04 o
   3  24   8      856.21      975.50    252.40 o
   4  24   8      169.26      612.35    268.08 o
   5  24   8      169.16      236.20    264.04 o
   6  24   8     1565.31     1499.26    457.54 o
   7  24   8      145.97      252.31    302.58 o
   8  24   8     2950.63     2455.15    439.96 o
   9  24   8       96.82      375.21    343.67 o
  -9  25   8     1450.07     1314.15    496.12 o
  -8  25   8     2684.09     2121.28    510.06 o
  -7  25   8     8735.43     9126.78    708.71 o
  -6  25   8      739.16      317.47    316.16 o
  -5  25   8      901.55     1142.01    478.67 o
  -4  25   8     6553.81     6657.21    501.81 o
  -3  25   8     4850.79     4587.94    401.42 o
  -2  25   8      468.66      293.34    232.29 o
  -1  25   8     1714.53     1608.01    264.35 o
   0  25   8      882.23      852.84    359.28 o
   1  25   8      141.42       64.07    256.15 o
   2  25   8     4091.40     3770.95    381.94 o
   3  25   8      992.21      768.70    270.07 o
   4  25   8     1140.38     1259.99    302.13 o
   5  25   8       15.39      430.72    281.28 o
   6  25   8     3171.12     4123.86    425.54 o
   7  25   8      322.88      259.98    307.27 o
   8  25   8        9.50       50.48    331.10 o
  -8  26   8     4156.13     5158.22    979.16 o
  -7  26   8     8647.92     8177.58    684.94 o
  -6  26   8     2379.55     2121.11    382.75 o
  -5  26   8     1389.54      761.33    330.16 o
  -4  26   8     3436.49     3627.47    402.50 o
  -3  26   8       82.55     -221.70    241.24 o
  -2  26   8     2268.16     2469.48    320.73 o
  -1  26   8     7495.62     8025.94    632.64 o
   0  26   8        8.50      -88.99    222.77 o
   1  26   8     6153.76     5881.80    430.57 o
   2  26   8     1489.62     1556.07    291.01 o
   3  26   8     3505.50     2873.68    405.21 o
   4  26   8      192.75      182.95    277.47 o
   5  26   8      317.14      150.74    413.16 o
   6  26   8     2610.91     2960.34    425.28 o
   7  26   8     3798.27     4801.13    475.28 o
   8  26   8      116.82       51.03    337.56 o
  -8  27   8     1430.62     1620.67    476.97 o
  -7  27   8       53.35       87.94    338.37 o
  -6  27   8      391.04      434.78    341.04 o
  -5  27   8     2497.43     2428.40    389.06 o
  -4  27   8    11104.72    12017.38    716.06 o
  -3  27   8      267.25     -123.57    258.99 o
  -2  27   8     2952.99     2312.98    328.09 o
  -1  27   8      507.36      118.35    364.04 o
   0  27   8     1064.04     1557.28    427.64 o
   1  27   8      458.21      191.79    356.09 o
   2  27   8      907.95      969.59    287.66 o
   3  27   8     3584.33     3564.71    525.21 o
   4  27   8     1353.89      982.55    316.09 o
   5  27   8      391.52      114.36    299.16 o
   6  27   8     1288.62     1138.24    359.17 o
   7  27   8     3516.58     3557.39    461.62 o
  -7  28   8     3408.27     3794.75    498.94 o
  -6  28   8     3786.08     3073.47    454.59 o
  -5  28   8      627.44      140.93    331.90 o
  -4  28   8      391.84      775.42    325.62 o
  -3  28   8     1077.97     1107.98    321.52 o
  -2  28   8      454.71     -163.23    370.06 o
  -1  28   8      195.07      -61.46    368.79 o
   0  28   8     4011.72     4392.14    758.35 o
   1  28   8      257.42      -62.35    380.50 o
   2  28   8      879.68     1794.30    454.00 o
   3  28   8       59.72      377.06    387.75 o
   4  28   8     2182.07     2064.31    377.57 o
   5  28   8      104.18       70.21    305.61 o
   6  28   8     1963.28     2041.58    396.33 o
  -6  29   8      693.84      694.84    401.26 o
  -5  29   8      728.14      945.73    366.38 o
  -4  29   8       30.15     -568.82    394.27 o
  -3  29   8     7425.91     8974.53    785.83 o
  -2  29   8       62.13     -281.69    387.38 o
  -1  29   8      523.55     -120.82    383.56 o
   0  29   8     1226.77     1184.37    440.17 o
   1  29   8      123.05      644.07    413.04 o
   2  29   8      800.47      328.77    411.88 o
   3  29   8      664.55      669.74    415.11 o
   4  29   8      499.02      677.56    567.42 o
   5  29   8       87.91      187.86    319.22 o
  -4  30   8      406.36      206.68    511.40 o
  -3  30   8     1654.95     1842.70    573.79 o
  -2  30   8     1555.07     1897.32    564.69 o
  -1  30   8       56.46       91.38    438.67 o
   0  30   8       11.58      445.46    405.81 o
   1  30   8     3849.63     4115.63    667.81 o
   2  30   8     1670.88      968.62    504.52 o
   3  30   8       50.77     -361.00    459.45 o
   4  30   8      221.49     -451.46    477.99 o
  -2  31   8     1653.20     1279.36    565.20 o
  -1  31   8       44.40     -305.72    501.63 o
   0  31   8      417.85     1222.01    560.50 o
   1  31   8      982.82      145.85    516.73 o
 -15   0   9     2282.57     2234.89    799.69 o
 -13   0   9     2361.70     1682.12    522.16 o
 -11   0   9     9270.52     9316.98    793.89 o
  -9   0   9     7696.49     7737.12    655.97 o
  -7   0   9      857.63      614.88    228.17 o
  -5   0   9    10128.96    10483.50    744.87 o
  -3   0   9     5383.64     5126.08    301.73 o
  -1   0   9    37316.69    37685.82   1209.56 o
   1   0   9      216.76      405.85    124.43 o
   3   0   9      599.97      521.13    168.19 o
   5   0   9    23424.02    22871.96    931.14 o
   7   0   9    10791.82    10209.88    545.11 o
   9   0   9     6917.39     6373.20    525.43 o
  11   0   9      203.00      576.61    313.13 o
  13   0   9     3022.37     3324.68    576.71 o
 -15   1   9      858.72     1620.70    529.18 o
 -14   1   9        1.37     -212.31    346.75 o
 -13   1   9     2056.33     1239.24    353.68 o
 -12   1   9      764.58      835.52    335.59 o
 -11   1   9      579.27      688.04    271.61 o
 -10   1   9     1023.93     1273.37    274.04 o
  -9   1   9     4496.81     3850.30    321.76 o
  -8   1   9     1914.89     1832.49    219.07 o
  -7   1   9      648.26      500.97    235.01 o
  -6   1   9    20990.36    21080.12    644.94 o
  -5   1   9      690.06      578.22    128.13 o
  -4   1   9     2049.53     1997.48    161.92 o
  -3   1   9    18412.51    19239.15    496.37 o
  -2   1   9      493.42      411.05     99.58 o
  -1   1   9      501.00      454.72     96.43 o
   0   1   9    18583.08    19949.55    432.31 o
   1   1   9      123.43       32.29     77.56 o
   2   1   9    33260.23    33961.50    708.82 o
   3   1   9    12304.20    12311.95    323.65 o
   4   1   9     9283.46     9400.51    309.58 o
   5   1   9      949.48      716.51    144.92 o
   6   1   9      369.41      336.43    142.98 o
   7   1   9     3998.24     4135.35    250.56 o
   8   1   9       81.10      112.57    147.87 o
   9   1   9      899.42      686.04    190.21 o
  10   1   9     3185.04     3565.97    300.34 o
  11   1   9     3438.74     3183.20    304.94 o
  12   1   9     2221.19     2076.79    364.03 o
  13   1   9      925.22     1185.15    307.91 o
  14   1   9     4971.34     4807.58    490.14 o
 -15   2   9       27.38     -105.38    412.37 o
 -14   2   9      440.37      554.89    382.21 o
 -13   2   9     2581.17     2394.17    399.82 o
 -12   2   9       91.48       79.48    330.30 o
 -11   2   9      174.80       86.44    245.93 o
 -10   2   9    15233.92    15326.47    690.94 o
  -9   2   9     1564.30     1746.79    247.38 o
  -8   2   9     2266.05     2213.16    240.45 o
  -7   2   9     6151.43     6008.36    330.69 o
  -6   2   9    33334.84    34543.51   1134.68 o
  -5   2   9     2352.31     2246.26    175.46 o
  -4   2   9     7192.81     6894.12    273.89 o
  -3   2   9      449.46      469.07    109.66 o
  -2   2   9    17950.42    18644.90    503.00 o
  -1   2   9     4887.50     5022.52    197.83 o
   0   2   9    29018.87    29110.92    593.02 o
   1   2   9      578.20      457.38     83.55 o
   2   2   9       62.62      128.28     82.27 o
   3   2   9       43.67      203.33    100.29 o
   4   2   9      561.26      636.09    120.40 o
   5   2   9    11446.64    11994.15    392.67 o
   6   2   9     8642.48     9122.15    344.80 o
   7   2   9        2.45       -8.65    138.60 o
   8   2   9     4631.60     4613.26    295.11 o
   9   2   9      189.27      245.44    175.04 o
  10   2   9     1593.28     1275.69    227.81 o
  11   2   9        0.95      -25.16    203.72 o
  12   2   9     1532.83     1673.77    298.25 o
  13   2   9       34.69       11.45    258.36 o
  14   2   9     1787.96     1381.49    372.16 o
 -15   3   9     1505.94     1569.67    422.14 o
 -14   3   9     4400.42     4836.33    522.30 o
 -13   3   9      663.04      690.32    331.48 o
 -12   3   9      216.14      256.48    258.31 o
 -11   3   9     4060.69     3606.99    355.34 o
 -10   3   9    13164.64    12500.72    667.89 o
  -9   3   9     2114.09     1770.15    260.33 o
  -8   3   9      484.04      529.49    181.69 o
  -7   3   9      964.89      987.52    177.77 o
  -6   3   9      450.73      418.09    141.29 o
  -5   3   9       92.10      -80.56    104.07 o
  -4   3   9    13459.70    13210.00    516.79 o
  -3   3   9    13892.67    14358.41    419.54 o
  -2   3   9     5118.13     5163.60    225.42 o
  -1   3   9       66.70       39.88     79.93 o
   0   3   9       28.08      112.86     73.49 o
   1   3   9     2823.93     2805.33    193.21 o
   2   3   9      186.25      219.01     85.46 o
   3   3   9    10177.56    11054.87    332.24 o
   4   3   9    11580.44    11173.90    344.00 o
   5   3   9     4764.33     5450.41    226.98 o
   6   3   9       21.78      -69.51    118.23 o
   7   3   9      778.32     1162.40    179.44 o
   8   3   9      160.10      415.36    163.19 o
   9   3   9        3.10      -32.85    167.44 o
  10   3   9     1442.32     1296.33    229.35 o
  11   3   9     3673.19     3799.61    324.43 o
  12   3   9      663.23       39.40    248.95 o
  13   3   9      644.24      913.83    305.47 o
  14   3   9     1750.47      893.16    446.66 o
 -15   4   9       51.05       99.96    374.17 o
 -14   4   9     6334.89     6601.49    570.04 o
 -13   4   9     3819.78     3598.98    450.89 o
 -12   4   9     1356.10     1480.59    324.27 o
 -11   4   9    14557.43    14254.57    632.31 o
 -10   4   9     4495.28     3775.75    337.92 o
  -9   4   9     4820.21     4704.32    317.00 o
  -8   4   9     3038.20     2839.53    268.70 o
  -7   4   9    22232.68    21758.36    716.75 o
  -6   4   9     1500.67     1101.23    153.59 o
  -5   4   9      239.27      278.70    113.40 o
  -4   4   9       87.96      288.18    105.61 o
  -3   4   9     3009.19     3129.18    209.76 o
  -2   4   9     2953.26     2822.25    172.27 o
  -1   4   9     9604.16    10334.68    343.03 o
   0   4   9     1389.78     1078.01    134.58 o
   1   4   9     5788.25     5770.54    213.81 o
   2   4   9      522.52      336.70     87.68 o
   3   4   9     2442.93     2747.87    186.74 o
   4   4   9      571.63      839.38    116.82 o
   5   4   9       16.11       67.57    102.70 o
   6   4   9     6448.28     5916.86    262.51 o
   7   4   9     9375.36     9851.66    391.59 o
   8   4   9     1623.79     1870.78    217.39 o
   9   4   9      519.53      525.60    199.00 o
  10   4   9     3453.84     3461.65    289.44 o
  11   4   9      417.36      163.43    233.96 o
  12   4   9      939.00      840.20    274.68 o
  13   4   9      770.68      379.99    278.38 o
  14   4   9      207.77      -26.08    299.45 o
 -15   5   9       32.78       30.98    360.32 o
 -14   5   9     2169.23     1815.34    405.77 o
 -13   5   9     3108.49     2178.87    400.06 o
 -12   5   9     2998.50     3106.32    469.93 o
 -11   5   9     3470.26     2972.81    335.64 o
 -10   5   9     1659.78     1205.51    258.08 o
  -9   5   9     2727.80     2772.71    364.92 o
  -8   5   9      388.27      315.57    164.92 o
  -7   5   9    15352.08    15323.52    557.40 o
  -6   5   9     2566.98     2544.46    190.43 o
  -5   5   9     4822.27     4592.21    247.22 o
  -4   5   9     3724.25     4491.23    208.65 o
  -3   5   9       55.69      107.71     71.07 o
  -2   5   9     3290.55     3602.17    238.79 o
  -1   5   9     2217.92     1963.44    148.64 o
   0   5   9      789.79      794.16     80.95 o
   1   5   9     3080.48     3264.28    147.77 o
   2   5   9       23.65       86.43     70.82 o
   3   5   9    15854.54    15260.92    414.90 o
   4   5   9     5025.50     4830.63    216.29 o
   5   5   9       20.70       -0.48     99.94 o
   6   5   9     1165.01     1177.90    186.15 o
   7   5   9     1937.06     2004.82    251.63 o
   8   5   9     1784.06     1979.00    231.82 o
   9   5   9    14818.13    14822.98    577.15 o
  10   5   9     3708.85     3438.70    294.29 o
  11   5   9     3682.92     3032.47    337.13 o
  12   5   9      246.31      282.60    260.64 o
  13   5   9     5163.91     5273.53    455.62 o
  14   5   9      374.30      437.75    318.79 o
 -14   6   9     4148.18     3800.33    636.07 o
 -13   6   9       81.98     -260.95    287.26 o
 -12   6   9     1409.24     1060.68    327.05 o
 -11   6   9      338.42      187.76    246.33 o
 -10   6   9    17250.24    15876.44    762.88 o
  -9   6   9        6.81       96.43    214.75 o
  -8   6   9     1589.41     1664.39    225.49 o
  -7   6   9     5070.73     4855.47    298.90 o
  -6   6   9       29.10       92.83    130.95 o
  -5   6   9     1778.47     1824.56    156.29 o
  -4   6   9     8092.02     7847.26    515.81 o
  -3   6   9      439.67      407.82     95.46 o
  -2   6   9    21265.90    20077.52    521.38 o
  -1   6   9      725.44      579.02    120.75 o
   0   6   9    40298.41    40181.55    958.56 o
   1   6   9     4227.06     4760.10    209.01 o
   2   6   9       14.12       65.20     70.51 o
   3   6   9        4.06      114.22     78.53 o
   4   6   9      971.88      648.23    123.81 o
   5   6   9      487.08      510.29    122.35 o
   6   6   9    46130.61    47313.47   1078.37 o
   7   6   9        5.42      290.69    144.46 o
   8   6   9      928.04      795.08    184.91 o
   9   6   9      255.10      456.48    202.11 o
  10   6   9     8654.41     8815.81    549.77 o
  11   6   9      167.58      493.29    239.76 o
  12   6   9     1803.47     1536.86    304.29 o
  13   6   9      732.73      227.75    285.75 o
  14   6   9      488.12      405.67    371.49 o
 -14   7   9     4411.57     6013.91    563.13 o
 -13   7   9      896.40      709.95    324.95 o
 -12   7   9       53.83      427.36    291.41 o
 -11   7   9       74.58     -229.62    235.24 o
 -10   7   9     2048.65     2039.16    274.36 o
  -9   7   9     2982.53     2808.98    274.65 o
  -8   7   9     2572.80     2720.43    344.48 o
  -7   7   9     3182.63     3468.09    310.77 o
  -6   7   9      295.00      248.27    127.31 o
  -5   7   9    16507.87    15208.10    567.04 o
  -4   7   9    10249.74    11470.37    384.70 o
  -3   7   9      209.88      255.12    123.00 o
  -2   7   9     2923.26     2782.12    190.86 o
  -1   7   9      398.59      583.10    123.93 o
   0   7   9       15.70      -48.41     88.08 o
   1   7   9    23234.02    22821.67    592.29 o
   2   7   9      352.49      332.41    105.32 o
   3   7   9    16153.43    16020.93    399.94 o
   4   7   9     6608.15     6908.26    286.00 o
   5   7   9     1797.50     2033.66    157.57 o
   6   7   9      157.05      210.92    123.94 o
   7   7   9     2197.73     2146.74    192.33 o
   8   7   9       18.80      324.43    177.50 o
   9   7   9       98.57      132.88    206.87 o
  10   7   9     4867.21     4616.82    384.07 o
  11   7   9      257.75       53.74    254.34 o
  12   7   9     1145.74      846.86    287.86 o
  13   7   9      665.01      489.18    321.82 o
  14   7   9      704.13      632.42    388.78 o
 -14   8   9      229.90      432.59    371.26 o
 -13   8   9     5735.86     6944.86    703.71 o
 -12   8   9       81.37      -88.46    276.06 o
 -11   8   9     8065.50     8148.34    537.30 o
 -10   8   9      108.82      159.44    305.94 o
  -9   8   9       40.24       99.23    186.29 o
  -8   8   9     1079.04      915.86    204.37 o
  -7   8   9    17729.20    18184.21    628.19 o
  -6   8   9    20615.53    19537.34    587.97 o
  -5   8   9       15.43      121.88     81.01 o
  -4   8   9       16.52       72.84     79.83 o
  -3   8   9       29.73      134.16    119.74 o
  -2   8   9    16194.70    16812.83    544.61 o
  -1   8   9     4458.56     4939.83    302.49 o
   0   8   9     2773.57     3208.89    174.28 o
   1   8   9     8692.16     8811.98    292.75 o
   2   8   9     1100.74     1216.44    153.76 o
   3   8   9       15.73       22.34    114.29 o
   4   8   9     2288.74     2661.73    152.73 o
   5   8   9     4909.94     5443.44    268.68 o
   6   8   9      205.72      164.25    128.43 o
   7   8   9    10406.40    10197.57    471.17 o
   8   8   9      869.07      689.03    197.41 o
   9   8   9     4020.42     4219.67    355.28 o
  10   8   9      802.59      934.26    264.08 o
  11   8   9       22.74       89.94    256.70 o
  12   8   9       92.19      -39.41    272.55 o
  13   8   9      939.73      432.43    329.28 o
 -14   9   9     4060.60     3820.61    693.70 o
 -13   9   9      508.59      313.92    344.58 o
 -12   9   9     1457.48     1180.52    329.50 o
 -11   9   9     2899.90     2230.64    344.13 o
 -10   9   9     6820.07     7732.10    737.71 o
  -9   9   9     5808.93     4487.16    427.89 o
  -8   9   9        6.10      109.59    167.99 o
  -7   9   9    14314.73    13528.56    465.69 o
  -6   9   9     2751.48     3221.67    236.59 o
  -5   9   9      634.13      457.14    144.28 o
  -4   9   9      721.31      797.88    271.38 o
  -3   9   9    30473.76    30666.35    946.29 o
  -2   9   9    15043.72    15586.41    538.40 o
  -1   9   9     4637.11     4626.15    224.70 o
   0   9   9     1043.01     1338.86    140.58 o
   1   9   9     3678.50     3485.35    176.37 o
   2   9   9     2482.78     2471.15    164.44 o
   3   9   9     6662.62     6278.75    288.09 o
   4   9   9     9241.65     9391.32    311.74 o
   5   9   9      727.91      667.05    133.76 o
   6   9   9     2277.35     2389.02    205.81 o
   7   9   9      683.94      531.69    174.38 o
   8   9   9     3912.75     4340.00    318.93 o
   9   9   9      469.59      259.86    224.34 o
  10   9   9      835.47      902.53    274.72 o
  11   9   9        0.78      -44.89    287.22 o
  12   9   9      265.75     -159.14    272.40 o
  13   9   9     2327.82     1804.26    384.39 o
 -14  10   9     1554.75     1678.63    414.27 o
 -13  10   9     5330.25     5362.32    552.13 o
 -12  10   9     2141.60     2030.47    391.13 o
 -11  10   9      123.23      -84.85    247.00 o
 -10  10   9     4834.56     5714.89    429.90 o
  -9  10   9      215.77      376.13    217.02 o
  -8  10   9        0.67       24.12    180.90 o
  -7  10   9     6622.98     6014.29    428.96 o
  -6  10   9     5985.56     5846.68    292.89 o
  -5  10   9     1262.86     1504.92    131.02 o
  -4  10   9     5197.76     5557.92    352.45 o
  -3  10   9      614.11      485.98    141.05 o
  -2  10   9      138.39      -81.25    128.79 o
  -1  10   9     3570.22     3921.59    275.48 o
   0  10   9    15977.26    17026.19    482.71 o
   1  10   9      358.45      211.05    155.06 o
   2  10   9     1957.21     2411.23    185.40 o
   3  10   9      651.05      810.33    178.82 o
   4  10   9     1044.20      716.72    151.70 o
   5  10   9     2698.20     2724.29    250.16 o
   6  10   9    19211.07    18403.44    619.54 o
   7  10   9     3897.07     3440.56    270.03 o
   8  10   9     2027.28     2219.12    254.53 o
   9  10   9       17.57      -67.46    208.31 o
  10  10   9      979.75      732.34    312.85 o
  11  10   9     3557.40     3613.44    516.39 o
  12  10   9       80.25      -25.74    288.43 o
  13  10   9      697.71      668.18    343.79 o
 -14  11   9     1425.42     1267.49    408.31 o
 -13  11   9     2790.09     2099.87    479.04 o
 -12  11   9      495.41      336.63    313.68 o
 -11  11   9     4885.76     5910.31    660.93 o
 -10  11   9     5597.82     5941.68    447.06 o
  -9  11   9        7.97       26.56    208.95 o
  -8  11   9     3368.93     3383.21    306.83 o
  -7  11   9     2185.79     1725.89    301.22 o
  -6  11   9     2721.82     2954.71    179.99 o
  -5  11   9     7969.62     7332.13    375.63 o
  -4  11   9     4452.38     4598.21    279.82 o
  -3  11   9      236.24      207.45    128.01 o
  -2  11   9     1245.45      920.86    136.22 o
  -1  11   9        6.24       88.70     94.84 o
   0  11   9      194.34      149.60     84.45 o
   1  11   9     3732.87     3650.52    179.19 o
   2  11   9    19429.49    18899.35    532.03 o
   3  11   9        3.60      180.32    112.01 o
   4  11   9     1971.81     2390.52    199.64 o
   5  11   9      713.54      913.67    150.82 o
   6  11   9      117.53       26.52    134.12 o
   7  11   9       46.64      -12.86    165.23 o
   8  11   9     2100.69     1721.58    242.72 o
   9  11   9      492.33      740.13    232.11 o
  10  11   9    12130.38    13320.27    707.62 o
  11  11   9     2837.37     2152.82    390.18 o
  12  11   9     4124.97     3958.38    485.87 o
  13  11   9       20.06      199.26    326.24 o
 -14  12   9       14.89      -57.95    352.47 o
 -13  12   9      739.77      578.13    358.23 o
 -12  12   9      893.81     1073.33    520.32 o
 -11  12   9     2995.00     1915.97    373.94 o
 -10  12   9       21.65      141.43    251.10 o
  -9  12   9     1672.91     1276.72    267.28 o
  -8  12   9     1110.78     1153.79    231.16 o
  -7  12   9      192.75       66.81    131.38 o
  -6  12   9     1373.27     1438.23    237.48 o
  -5  12   9    12173.87    11353.37    484.61 o
  -4  12   9     4998.20     5121.60    382.93 o
  -3  12   9    12769.37    12952.56    539.75 o
  -2  12   9      572.50      364.64    114.68 o
  -1  12   9    25993.67    25183.93    811.89 o
   0  12   9      424.18      160.63    208.66 o
   1  12   9     1065.74     1168.41    107.18 o
   2  12   9     1474.34     1510.21    129.60 o
   3  12   9      557.67      567.55    121.09 o
   4  12   9       72.40      146.07    134.25 o
   5  12   9    22141.55    22270.95    847.57 o
   6  12   9       63.23       86.13    134.20 o
   7  12   9    15852.63    15371.69    573.38 o
   8  12   9      156.41       41.96    185.17 o
   9  12   9     7063.30     6524.89    512.82 o
  10  12   9      301.21      394.62    279.38 o
  11  12   9       15.56     -243.62    291.84 o
  12  12   9     1472.58     1063.06    427.76 o
  13  12   9     1314.60      816.31    364.80 o
 -13  13   9     4326.61     4754.67    528.99 o
 -12  13   9     4610.35     4079.85    611.01 o
 -11  13   9     1345.36      788.61    446.60 o
 -10  13   9     5770.40     5711.42    639.26 o
  -9  13   9     2827.52     2685.43    344.47 o
  -8  13   9       13.33      149.47    188.70 o
  -7  13   9     6589.18     7485.75    397.31 o
  -6  13   9    25127.36    24764.66    963.81 o
  -5  13   9      404.36      418.33    234.85 o
  -4  13   9     1565.72     1631.10    232.45 o
  -3  13   9    26278.26    26313.39    838.32 o
  -2  13   9       16.02      251.00    103.95 o
  -1  13   9     3176.17     3650.99    389.66 o
   0  13   9     8442.30     8617.58    628.71 o
   1  13   9     1628.80     1340.61    186.97 o
   2  13   9     8921.43     8880.66    329.56 o
   3  13   9     6726.38     7292.83    280.89 o
   4  13   9     6874.48     6744.89    322.39 o
   5  13   9      175.07      396.86    172.93 o
   6  13   9      342.29      701.98    202.28 o
   7  13   9       49.55        2.78    183.80 o
   8  13   9      262.22      360.10    281.91 o
   9  13   9     2317.72     1711.60    289.40 o
  10  13   9     1136.65     1502.11    443.02 o
  11  13   9     2147.99     2189.42    382.37 o
  12  13   9      528.80        4.79    375.15 o
 -13  14   9     3179.22     2933.37    473.59 o
 -12  14   9      160.80     -133.83    309.53 o
 -11  14   9       31.51     -331.40    272.33 o
 -10  14   9     4236.51     4745.12    421.40 o
  -9  14   9     3271.29     3470.64    373.32 o
  -8  14   9        6.23      168.65    206.02 o
  -7  14   9     3080.72     3368.09    360.11 o
  -6  14   9     3880.96     4153.92    407.94 o
  -5  14   9      919.46      864.08    230.22 o
  -4  14   9     5294.20     5954.39    322.10 o
  -3  14   9      242.06      203.62    116.73 o
  -2  14   9     3959.82     4444.18    389.31 o
  -1  14   9     8778.04     9045.09    603.27 o
   0  14   9    11091.17    11381.93    710.81 o
   1  14   9     1314.42     1049.86    375.38 o
   2  14   9      906.13     1012.22    113.82 o
   3  14   9     8060.51     8783.23    347.19 o
   4  14   9       30.82      116.74    146.11 o
   5  14   9     6148.01     6025.79    352.90 o
   6  14   9     1208.44     1647.74    312.08 o
   7  14   9     2100.11     2189.18    261.01 o
   8  14   9     5189.72     5579.88    484.48 o
   9  14   9     4053.92     3793.96    365.88 o
  10  14   9      856.28      514.81    300.38 o
  11  14   9      510.43      718.94    341.86 o
  12  14   9      239.32      434.79    353.87 o
 -13  15   9      654.99      747.13    435.49 o
 -12  15   9        3.16      237.18    317.73 o
 -11  15   9     5897.06     5999.78    585.08 o
 -10  15   9    20106.30    19547.53    889.43 o
  -9  15   9     5078.30     4689.22    395.59 o
  -8  15   9     5621.46     5457.98    464.45 o
  -7  15   9      115.81       40.74    247.24 o
  -6  15   9     1788.14     1935.61    322.81 o
  -5  15   9     2451.63     2636.42    323.60 o
  -4  15   9     9391.36     9360.97    616.90 o
  -3  15   9      924.81      704.95    188.65 o
  -2  15   9     1671.72     1357.11    301.25 o
  -1  15   9      118.07      -50.22    212.07 o
   0  15   9      666.94      897.23    272.86 o
   1  15   9     4383.90     4415.42    463.97 o
   2  15   9       27.98      -32.01     87.18 o
   3  15   9       14.90      -23.61    115.56 o
   4  15   9     1559.74     1060.58    224.47 o
   5  15   9     3415.96     3294.30    514.99 o
   6  15   9      893.79      652.45    232.82 o
   7  15   9      909.13      868.57    265.98 o
   8  15   9       48.55      436.29    247.81 o
   9  15   9     1189.23     1285.93    286.66 o
  10  15   9      714.02     1295.20    310.78 o
  11  15   9     3318.45     2774.44    720.26 o
  12  15   9       40.32      122.71    344.03 o
 -13  16   9     1829.23     1750.41    461.12 o
 -12  16   9        4.37     -293.38    308.14 o
 -11  16   9     2528.45     2135.58    385.95 o
 -10  16   9       47.05      119.72    275.23 o
  -9  16   9       56.20      262.55    237.72 o
  -8  16   9     6547.11     5502.47    447.71 o
  -7  16   9     8975.81     9837.41    722.08 o
  -6  16   9     1178.78     1490.60    310.26 o
  -5  16   9     1365.00     1322.73    278.60 o
  -4  16   9     4983.63     4344.83    606.85 o
  -3  16   9     5459.63     4971.27    259.15 o
  -2  16   9      747.61     1022.28    288.75 o
  -1  16   9     5259.84     5607.18    598.15 o
   0  16   9      977.38      715.52    270.06 o
   1  16   9    12566.10    11530.89    684.53 o
   2  16   9     2299.31     2396.69    161.09 o
   3  16   9      665.44      311.33    253.59 o
   4  16   9      128.63      414.91    232.06 o
   5  16   9      500.32      661.82    224.78 o
   6  16   9     2063.41     2631.58    479.23 o
   7  16   9      812.43      834.58    261.82 o
   8  16   9      732.93      519.74    257.58 o
   9  16   9      415.68      584.40    263.48 o
  10  16   9     2196.09     2275.36    353.72 o
  11  16   9      404.42      314.43    346.21 o
  12  16   9      267.00       22.10    359.43 o
 -12  17   9     6921.03     5766.47    535.71 o
 -11  17   9      478.71       98.36    302.16 o
 -10  17   9       14.18      -23.74    247.14 o
  -9  17   9     1872.00     1575.47    275.74 o
  -8  17   9     2061.30     1744.07    500.85 o
  -7  17   9     3135.64     3108.89    414.44 o
  -6  17   9     1427.18     1353.01    314.46 o
  -5  17   9     7026.99     7000.81    512.26 o
  -4  17   9     1204.40     1144.48    504.50 o
  -3  17   9       23.07      -15.19    160.42 o
  -2  17   9     1626.01     1538.86    337.12 o
  -1  17   9     4997.58     4827.64    463.42 o
   0  17   9     5620.75     5827.46    502.92 o
   1  17   9     4674.98     4545.92    462.83 o
   2  17   9     5854.28     5604.66    496.49 o
   3  17   9    15999.17    15679.40    715.92 o
   4  17   9     5717.59     6061.57    531.34 o
   5  17   9      842.66      637.05    290.03 o
   6  17   9      160.00      201.64    227.94 o
   7  17   9      564.60      898.18    270.50 o
   8  17   9        7.17      215.28    265.22 o
   9  17   9     3377.78     3803.85    434.30 o
  10  17   9     1708.62     1697.89    375.61 o
  11  17   9      796.29      640.91    379.29 o
 -12  18   9     2770.35     2728.07    557.91 o
 -11  18   9      534.34      532.16    410.42 o
 -10  18   9     5219.26     5389.93    740.51 o
  -9  18   9      703.03      374.00    341.49 o
  -8  18   9     5597.57     6608.01    582.23 o
  -7  18   9      148.79      291.67    297.37 o
  -6  18   9     3095.12     3071.82    400.34 o
  -5  18   9      445.17      462.66    265.02 o
  -4  18   9     4313.36     3980.16    384.41 o
  -3  18   9     3165.07     2653.33    292.65 o
  -2  18   9    17510.28    18189.15    928.25 o
  -1  18   9      155.00      242.98    276.13 o
   0  18   9     2332.88     2857.47    405.60 o
   1  18   9     3468.39     2968.68    438.08 o
   2  18   9     4548.59     4396.78    467.99 o
   3  18   9     1829.64     2099.17    338.11 o
   4  18   9     3274.58     3659.31    324.66 o
   5  18   9     2747.22     2578.30    313.72 o
   6  18   9     3317.71     3828.20    368.68 o
   7  18   9     2098.68     2252.20    340.17 o
   8  18   9     3739.29     3267.45    396.06 o
   9  18   9       70.10      171.63    310.00 o
  10  18   9      703.84      430.06    323.89 o
  11  18   9      832.24      569.31    389.13 o
 -12  19   9      351.89      116.81    426.33 o
 -11  19   9     1023.43     1971.35    494.70 o
 -10  19   9     8934.33     8410.84    823.55 o
  -9  19   9     6291.58     5545.43    592.85 o
  -8  19   9      904.90      671.26    515.18 o
  -7  19   9       45.11      709.56    321.57 o
  -6  19   9      228.15      383.77    295.11 o
  -5  19   9    10260.32    11346.51    672.06 o
  -4  19   9     2451.15     2569.86    311.86 o
  -3  19   9     3492.35     3533.35    309.20 o
  -2  19   9       20.99      121.56    279.50 o
  -1  19   9     3460.76     1956.84    374.69 o
   0  19   9     9164.16     8939.26    752.29 o
   1  19   9    21083.23    22671.55   1192.71 o
   2  19   9     1303.01     1394.19    338.49 o
   3  19   9     1135.50     1168.60    247.43 o
   4  19   9     2719.73     2527.43    297.99 o
   5  19   9    11209.94    11473.13    597.39 o
   6  19   9     1675.60     1303.82    288.77 o
   7  19   9       96.07       50.76    259.37 o
   8  19   9      237.89     -294.68    265.43 o
   9  19   9      265.63       84.87    293.94 o
  10  19   9      856.20      128.57    343.12 o
  11  19   9     2716.76     2731.52    500.02 o
 -11  20   9     2559.99     2445.21   1013.47 o
 -10  20   9        8.32     -123.48    366.54 o
  -9  20   9     3092.67     3117.02    502.55 o
  -8  20   9      398.69      317.50    343.90 o
  -7  20   9     2310.32     2397.76    405.02 o
  -6  20   9    10058.44    11006.63    703.64 o
  -5  20   9      751.90      564.23    279.12 o
  -4  20   9     2786.28     2780.29    323.08 o
  -3  20   9     2950.99     2677.87    290.99 o
  -2  20   9     7348.52     7920.16    661.65 o
  -1  20   9     2037.20     2346.46    470.79 o
   0  20   9     1944.34     1888.52    379.96 o
   1  20   9    10341.31    10486.36    782.05 o
   2  20   9     3393.87     2840.90    496.24 o
   3  20   9        6.67      -91.79    182.13 o
   4  20   9     1210.70     1189.85    250.51 o
   5  20   9      151.21      312.76    246.79 o
   6  20   9        3.12     -138.27    234.29 o
   7  20   9     3186.55     3062.86    380.51 o
   8  20   9      147.36     -106.96    274.88 o
   9  20   9      388.55      -55.69    317.47 o
  10  20   9       91.34     -258.48    323.11 o
 -11  21   9     4260.70     4786.01    664.21 o
 -10  21   9     1742.37     1020.40    445.97 o
  -9  21   9     1793.82     1258.83    457.19 o
  -8  21   9      261.56       22.51    339.36 o
  -7  21   9      478.51      747.31    328.42 o
  -6  21   9     2608.75     2332.90    599.68 o
  -5  21   9       15.23     -499.69    249.85 o
  -4  21   9     2910.85     2869.83    332.41 o
  -3  21   9     2975.41     2988.96    303.76 o
  -2  21   9     2686.20     2109.67    397.87 o
  -1  21   9     2353.56     2292.39    421.81 o
   0  21   9     1324.71     1950.09    411.23 o
   1  21   9      104.53      372.64    316.40 o
   2  21   9      473.95     -131.61    405.08 o
   3  21   9     5078.02     5575.21    535.78 o
   4  21   9     4464.91     5087.01    444.30 o
   5  21   9      676.88      681.17    299.46 o
   6  21   9       71.50      119.88    257.78 o
   7  21   9     1355.60      943.40    317.38 o
   8  21   9      178.32      194.06    312.53 o
   9  21   9     1040.43     1031.99    345.40 o
  10  21   9      252.01      147.15    353.06 o
 -10  22   9      794.40     1254.41    461.62 o
  -9  22   9      170.43     1091.54    659.60 o
  -8  22   9     6580.96     7428.35    651.18 o
  -7  22   9      785.82      754.11    348.60 o
  -6  22   9      367.84      450.02    300.63 o
  -5  22   9     1609.38     1498.11    315.89 o
  -4  22   9      418.56      108.94    227.99 o
  -3  22   9     5065.39     5431.28    459.54 o
  -2  22   9     2923.62     2512.24    429.27 o
  -1  22   9       27.81      -40.53    300.80 o
   0  22   9    10007.15    10233.53   1093.36 o
   1  22   9       33.22     -160.13    274.32 o
   2  22   9     2434.80     2756.68    437.34 o
   3  22   9     1823.33     1758.79    261.95 o
   4  22   9      846.60      657.70    252.01 o
   5  22   9      881.17      558.74    423.82 o
   6  22   9       75.51      -24.17    267.65 o
   7  22   9      637.91      630.49    309.23 o
   8  22   9     2421.35     1813.76    374.24 o
   9  22   9        2.18     -409.96    314.14 o
 -10  23   9      361.00      415.24    410.23 o
  -9  23   9     4157.07     3749.80    646.29 o
  -8  23   9     1093.32     1824.90    452.83 o
  -7  23   9     1003.79     1063.10    459.23 o
  -6  23   9     1283.94     1282.52    369.80 o
  -5  23   9    10758.37    11210.86    762.56 o
  -4  23   9     1734.32     1630.66    296.99 o
  -3  23   9      183.38     -244.95    210.57 o
  -2  23   9     4695.59     4312.94    531.79 o
  -1  23   9      206.23      102.95    311.36 o
   0  23   9     3418.96     2978.58    459.29 o
   1  23   9     3919.43     4221.46    520.85 o
   2  23   9    13007.93    14598.45    875.72 o
   3  23   9       65.33     -324.29    204.59 o
   4  23   9     4585.25     4527.86    572.71 o
   5  23   9     1493.07     1731.93    317.80 o
   6  23   9     1844.55     2197.37    403.65 o
   7  23   9     1640.28     1333.63    346.40 o
   8  23   9      379.24      544.62    352.14 o
   9  23   9      139.63     -262.10    322.51 o
  -9  24   9    10307.95    11266.51    861.41 o
  -8  24   9       52.50     -176.70    368.99 o
  -7  24   9      139.32      118.14    354.69 o
  -6  24   9     1012.65     1029.82    329.11 o
  -5  24   9      206.84      133.18    281.16 o
  -4  24   9       61.47       69.73    245.78 o
  -3  24   9     5391.78     5515.40    622.14 o
  -2  24   9      127.48     -150.68    330.68 o
  -1  24   9     9859.71    10828.12    926.92 o
   0  24   9     3147.55     3150.00    487.27 o
   1  24   9     1866.76     2444.99    445.19 o
   2  24   9        2.88      354.05    341.82 o
   3  24   9       32.49       23.86    235.17 o
   4  24   9      403.29      301.24    258.26 o
   5  24   9     4157.63     4234.74    412.02 o
   6  24   9      253.27     -211.59    271.21 o
   7  24   9     2737.78     2473.72    395.44 o
   8  24   9       73.33      -34.39    338.86 o
  -8  25   9      112.32      464.53    418.98 o
  -7  25   9     2208.59     2679.58    463.52 o
  -6  25   9     7535.31     8374.42    603.40 o
  -5  25   9        8.57     -327.38    312.13 o
  -4  25   9       13.91     -168.30    252.96 o
  -3  25   9     2477.04     2653.87    487.46 o
  -2  25   9      289.97      504.44    412.76 o
  -1  25   9     1644.87     2271.44    715.42 o
   0  25   9     1219.66     1459.22    428.10 o
   1  25   9      716.92      439.85    372.29 o
   2  25   9     4406.06     5185.67    581.43 o
   3  25   9     2752.63     1565.34    413.84 o
   4  25   9        3.75      170.74    264.26 o
   5  25   9     3737.55     3474.69    772.52 o
   6  25   9      209.09      266.11    320.74 o
   7  25   9     1413.74     1305.35    364.10 o
   8  25   9     3053.49     3582.20    502.24 o
  -8  26   9     8584.68     9030.25   1257.89 o
  -7  26   9     3393.74     2635.37    448.12 o
  -6  26   9     3877.07     4332.67    476.22 o
  -5  26   9     1511.97     2174.20    374.53 o
  -4  26   9       11.35      600.28    427.54 o
  -3  26   9      288.08      284.70    390.71 o
  -2  26   9     2230.58     2848.63    517.02 o
  -1  26   9       10.72     -422.23    332.91 o
   0  26   9      937.36      889.08    393.35 o
   1  26   9      202.13      -93.73    358.04 o
   2  26   9     3236.16     3705.43    539.57 o
   3  26   9       34.13     -445.45    347.08 o
   4  26   9     2750.93     2680.24    516.66 o
   5  26   9     6158.25     6088.17    498.77 o
   6  26   9       23.13     -106.61    314.34 o
   7  26   9       24.63      429.91    332.46 o
  -7  27   9        4.18      570.25    376.53 o
  -6  27   9       50.47     -114.39    324.41 o
  -5  27   9     2015.24     1959.10    516.95 o
  -4  27   9     5012.56     6716.29    911.56 o
  -3  27   9     1866.54     2122.22    568.44 o
  -2  27   9        2.60     -106.40    377.40 o
  -1  27   9     1845.11     2053.58    479.60 o
   0  27   9       25.91      279.44    378.42 o
   1  27   9       27.09       16.95    361.02 o
   2  27   9      580.96      955.75    405.03 o
   3  27   9      567.16      840.87    402.66 o
   4  27   9     2101.29     2112.19    490.12 o
   5  27   9      807.82      937.11    529.40 o
   6  27   9      249.43       23.94    314.25 o
  -6  28   9      385.18     -191.82    525.57 o
  -5  28   9       61.39      -65.52    436.20 o
  -4  28   9       24.86       -3.53    426.94 o
  -3  28   9      166.95      189.75    404.31 o
  -2  28   9     2494.72     2641.81    521.97 o
  -1  28   9      543.93      338.48    396.99 o
   0  28   9      279.32       95.10    504.43 o
   1  28   9       54.47      231.88    387.73 o
   2  28   9       10.81      305.99    403.94 o
   3  28   9       16.50     -209.22    388.57 o
   4  28   9        4.71     -316.84    395.11 o
   5  28   9      761.84      580.78    441.12 o
  -4  29   9     2651.45     3351.78    657.55 o
  -3  29   9       24.69      274.42    451.81 o
  -2  29   9      517.86      794.43    452.33 o
  -1  29   9       27.37      -15.03    413.30 o
   0  29   9      894.04      963.97    463.03 o
   1  29   9     5451.39     4959.99    635.77 o
   2  29   9        5.99     -461.44    396.63 o
   3  29   9     2086.82     2348.35    541.56 o
   4  29   9      197.87      -16.57    501.77 o
  -2  30   9    13280.76    16893.73   1392.99 o
  -1  30   9      454.36      715.87    454.06 o
   0  30   9       13.75      294.55    421.51 o
   1  30   9     1304.88     1500.86    536.18 o
   2  30   9     1467.32     1713.27    570.86 o
 -14   0  10      265.51      557.17    766.37 o
 -12   0  10    38749.96    35879.08   1843.94 o
 -10   0  10     5237.95     5713.26    621.84 o
  -8   0  10    18850.26    19778.01    949.46 o
  -6   0  10      558.43      616.93    247.99 o
  -4   0  10     1493.25     1471.91    238.75 o
  -2   0  10    13843.28    13991.14    583.07 o
   0   0  10     4441.25     4280.58    253.03 o
   2   0  10     1695.08     1879.70    188.83 o
   4   0  10    29023.50    31091.71   1060.03 o
   6   0  10    36111.80    38807.77   1482.05 o
   8   0  10    10239.69    10234.23    690.32 o
  10   0  10     1157.10      966.90    428.64 o
  12   0  10       48.65      321.65    393.09 o
 -14   1  10      117.90      578.24    425.53 o
 -13   1  10       21.70      120.40    334.09 o
 -12   1  10     1566.34     1068.42    334.36 o
 -11   1  10     1160.49      796.89    293.29 o
 -10   1  10     2699.14     2856.73    352.33 o
  -9   1  10    16489.94    17352.70    725.48 o
  -8   1  10       81.44      -47.96    166.07 o
  -7   1  10     6093.92     6315.02    386.68 o
  -6   1  10    15108.28    15285.27    579.15 o
  -5   1  10    33520.52    33532.54    918.35 o
  -4   1  10      204.45      335.14    117.98 o
  -3   1  10     1344.63      997.08    137.41 o
  -2   1  10     2211.66     2411.92    159.81 o
  -1   1  10      434.75      500.90    119.37 o
   0   1  10    12790.42    13072.32    338.58 o
   1   1  10     7716.60     8388.47    255.01 o
   2   1  10      581.15      593.80    108.21 o
   3   1  10    10931.52    11776.20    339.08 o
   4   1  10      876.16      848.54    140.15 o
   5   1  10     3772.42     4628.53    250.67 o
   6   1  10      803.98      733.21    169.06 o
   7   1  10      147.83      271.92    154.28 o
   8   1  10     1908.29     1786.25    221.25 o
   9   1  10      275.81      227.53    192.99 o
  10   1  10     3373.89     2877.58    288.36 o
  11   1  10     9097.95     9195.89    589.15 o
  12   1  10     1628.56     1628.01    336.90 o
  13   1  10     1466.56      963.89    341.41 o
 -14   2  10      531.61      813.65    448.64 o
 -13   2  10     2558.35     2498.98    445.82 o
 -12   2  10     3860.95     3528.94    477.86 o
 -11   2  10     2393.23     1677.46    329.66 o
 -10   2  10      652.86      629.10    252.09 o
  -9   2  10    16660.54    16652.65    710.26 o
  -8   2  10     1333.72      604.78    208.05 o
  -7   2  10      317.93      339.37    161.66 o
  -6   2  10      293.09      260.17    142.07 o
  -5   2  10      584.03      413.61    138.00 o
  -4   2  10     4342.02     4229.39    223.13 o
  -3   2  10      209.51        5.49    104.31 o
  -2   2  10        1.34      117.27     99.99 o
  -1   2  10       58.26       40.74     99.72 o
   0   2  10    12240.68    12690.33    346.27 o
   1   2  10    10240.49     9966.16    295.27 o
   2   2  10      787.42      984.34    116.19 o
   3   2  10     4402.97     4678.52    203.03 o
   4   2  10     5787.25     6426.90    261.86 o
   5   2  10    35637.79    34387.21    874.17 o
   6   2  10     2373.12     2561.95    206.52 o
   7   2  10     8839.94     8708.41    366.57 o
   8   2  10     1086.61     1036.28    205.36 o
   9   2  10     3024.41     3087.46    273.39 o
  10   2  10      278.52      258.14    209.35 o
  11   2  10     2861.38     2955.96    354.28 o
  12   2  10      424.04      423.66    267.81 o
  13   2  10      101.79       95.84    306.17 o
 -14   3  10      368.42      206.66    508.34 o
 -13   3  10      933.51      189.43    352.93 o
 -12   3  10     2503.53     1816.45    391.71 o
 -11   3  10      250.18      121.32    250.07 o
 -10   3  10     2431.20     1712.56    296.67 o
  -9   3  10     2193.62     2110.29    290.16 o
  -8   3  10     2872.60     3121.44    284.50 o
  -7   3  10      930.91     1017.06    184.40 o
  -6   3  10    17170.32    18216.34    585.60 o
  -5   3  10    19030.38    21003.64    591.31 o
  -4   3  10     4242.60     4200.21    219.47 o
  -3   3  10     3649.20     3742.22    319.14 o
  -2   3  10     3089.55     3773.09    194.23 o
  -1   3  10     3154.67     3301.74    210.80 o
   0   3  10     2744.26     2843.40    224.44 o
   1   3  10    15397.40    16637.14    418.81 o
   2   3  10     3320.68     3738.16    178.48 o
   3   3  10      645.74      495.24    118.39 o
   4   3  10     1633.83     1987.30    164.28 o
   5   3  10      160.97      399.20    128.97 o
   6   3  10     1152.71      995.12    156.38 o
   7   3  10     1762.57     1901.27    211.07 o
   8   3  10     5146.52     4893.99    329.48 o
   9   3  10      617.18      628.82    197.73 o
  10   3  10     2099.95     1748.25    277.01 o
  11   3  10     3245.60     3482.41    375.05 o
  12   3  10      658.47      639.16    285.00 o
  13   3  10       72.33      -43.33    298.32 o
 -14   4  10        7.18       50.75    386.96 o
 -13   4  10     1776.02     1635.18    415.03 o
 -12   4  10     3809.14     3220.27    459.18 o
 -11   4  10     6987.97     5667.42    695.89 o
 -10   4  10     2463.10     1993.35    385.14 o
  -9   4  10     1142.91      832.95    245.57 o
  -8   4  10    11300.97    10766.03    525.11 o
  -7   4  10     5967.69     5778.66    447.60 o
  -6   4  10     1363.07     1090.42    162.79 o
  -5   4  10      518.39      556.86    131.69 o
  -4   4  10     3302.33     3834.26    287.68 o
  -3   4  10      586.44      723.90    120.69 o
  -2   4  10    13551.55    13914.11    540.42 o
  -1   4  10      107.02      175.60    103.91 o
   0   4  10     3334.08     3688.51    199.09 o
   1   4  10       51.98      263.68     80.05 o
   2   4  10      517.61      389.02     95.91 o
   3   4  10      724.02      825.78    137.25 o
   4   4  10    21965.60    22675.88    549.84 o
   5   4  10     1438.43     1741.92    198.29 o
   6   4  10     5333.69     5760.19    274.27 o
   7   4  10     2674.92     2466.37    239.51 o
   8   4  10     9338.74     9427.46    600.47 o
   9   4  10     1817.98     1471.77    286.14 o
  10   4  10      456.63      201.60    215.31 o
  11   4  10     1455.23     1206.91    281.62 o
  12   4  10      862.31      548.58    292.10 o
  13   4  10        0.25     -175.33    296.97 o
 -14   5  10      278.45      106.89    375.08 o
 -13   5  10     1608.83     1876.27    395.61 o
 -12   5  10     1010.28      847.69    324.37 o
 -11   5  10     1563.82     1443.84    381.79 o
 -10   5  10     2975.28     3237.04    405.25 o
  -9   5  10      214.08       -7.41    209.68 o
  -8   5  10    15544.29    15827.57    655.60 o
  -7   5  10      661.34      750.57    181.17 o
  -6   5  10     9652.62     9757.15    374.60 o
  -5   5  10     5110.98     5115.75    244.37 o
  -4   5  10    10925.62    12061.12    418.01 o
  -3   5  10     3137.29     3344.32    304.68 o
  -2   5  10      172.48      317.00     93.14 o
  -1   5  10      936.99     1297.69    114.78 o
   0   5  10     1414.19     1337.70    125.16 o
   1   5  10     2911.39     3039.23    161.97 o
   2   5  10    11653.40    12179.14    376.34 o
[truncated: 165,183 more chars]
